# Supplementary material for: Metformin Resistance Is Associated with Expression of Inflammatory and Invasive Genes in A549 Lung Cancer Cells
Source: Genes (Basel). 2023 Apr 29;14(5):1014. doi: 10.3390/genes14051014 (PMC10218153; doi:10.3390/genes14051014)
Supplement: Supplementary file 1 [file genes-14-01014-s001.zip]

Archive with 4 entries (4 files):
- A549-met_Supplementary Figure 230424 final.pptx
- Supplementary Table S1. Antibodies.pdf
- Supplementary Table S2. Raw RNA-seq data of A549-R following metformin treatment.xls
- Supplementary Table S3. The SYBR green primers for qRT-PCR.pdf
