# Supplementary material for: Metformin Resistance Is Associated with Expression of Inflammatory and Invasive Genes in A549 Lung Cancer Cells
Source: Genes (Basel). 2023 Apr 29;14(5):1014. doi: 10.3390/genes14051014 (PMC10218153; doi:10.3390/genes14051014)
Supplement: Supplementary file 1 [file genes-14-01014-s001.zip › Supplementary Table S2. Raw RNA-seq data of A549-R following metformin treatment.xls]

gene_id	A549W_Con	A549W_Met	A549R_Con	A549R_Met	gene_name	gene_chr	gene_start	gene_end	gene_strand	gene_length	gene_biotype	gene_description	tf_family
ENSG00000198804	16729.0715839118	17550.2748418117	11967.8050629761	13383.4351917441	MT-CO1	MT	5904	7445	+	1542	protein_coding	mitochondrially encoded cytochrome c oxidase I [Source:HGNC Symbol;Acc:HGNC:7419]	-
ENSG00000198712	12885.4809643842	11883.5341341467	10515.0043003794	10760.7323737729	MT-CO2	MT	7586	8269	+	684	protein_coding	mitochondrially encoded cytochrome c oxidase II [Source:HGNC Symbol;Acc:HGNC:7421]	-
ENSG00000198938	13712.3922439763	11295.3855920505	10124.9945012389	10469.6945010152	MT-CO3	MT	9207	9990	+	784	protein_coding	mitochondrially encoded cytochrome c oxidase III [Source:HGNC Symbol;Acc:HGNC:7422]	-
ENSG00000210082	11253.8814326746	11587.9331076411	7591.01331821776	7826.50532084106	MT-RNR2	MT	1671	3229	+	1559	Mt_rRNA	mitochondrially encoded 16S RNA [Source:HGNC Symbol;Acc:HGNC:7471]	-
ENSG00000198899	8724.75114728359	8696.50237227518	7509.20128234677	7756.23313128497	MT-ATP6	MT	8527	9207	+	681	protein_coding	mitochondrially encoded ATP synthase membrane subunit 6 [Source:HGNC Symbol;Acc:HGNC:7414]	-
ENSG00000087086	9437.57758777298	8203.37587058135	6711.48940591128	6602.46241488574	FTL	19	48965301	48966878	+	878	protein_coding	ferritin light chain [Source:HGNC Symbol;Acc:HGNC:3999]	-
ENSG00000198886	6645.61551421725	8203.51608594754	5644.55943512482	6419.09244597668	MT-ND4	MT	10760	12137	+	1378	protein_coding	mitochondrially encoded NADH:ubiquinone oxidoreductase core subunit 4 [Source:HGNC Symbol;Acc:HGNC:7459]	-
ENSG00000212907	6442.68058466603	7076.63193933728	5615.91628187464	6574.98132262468	MT-ND4L	MT	10470	10766	+	297	protein_coding	mitochondrially encoded NADH:ubiquinone oxidoreductase core subunit 4L [Source:HGNC Symbol;Acc:HGNC:7460]	-
ENSG00000198840	4661.13051259445	3902.11401327518	3212.2986329077	3359.54769991048	MT-ND3	MT	10059	10404	+	346	protein_coding	mitochondrially encoded NADH:ubiquinone oxidoreductase core subunit 3 [Source:HGNC Symbol;Acc:HGNC:7458]	-
ENSG00000198888	3676.60230521322	3419.18881046374	3124.78728254	3138.2370769659	MT-ND1	MT	3307	4262	+	956	protein_coding	mitochondrially encoded NADH:ubiquinone oxidoreductase core subunit 1 [Source:HGNC Symbol;Acc:HGNC:7455]	-
ENSG00000198727	3379.70705643063	2999.22596312793	3409.11129391425	3536.26600720334	MT-CYB	MT	14747	15887	+	1141	protein_coding	mitochondrially encoded cytochrome b [Source:HGNC Symbol;Acc:HGNC:7427]	-
ENSG00000210135	3984.58410791677	4441.82361544732	2188.26270803839	2648.97880254655	MT-TN	MT	5657	5729	-	73	Mt_tRNA	mitochondrially encoded tRNA asparagine [Source:HGNC Symbol;Acc:HGNC:7493]	-
ENSG00000198763	3479.98756559268	3186.63973515155	3159.40358105418	3049.09287472312	MT-ND2	MT	4470	5511	+	1042	protein_coding	mitochondrially encoded NADH:ubiquinone oxidoreductase core subunit 2 [Source:HGNC Symbol;Acc:HGNC:7456]	-
ENSG00000210140	2507.9436433597	3254.55127206585	1606.30138677159	1737.51728010585	MT-TC	MT	5761	5826	-	66	Mt_tRNA	mitochondrially encoded tRNA cysteine [Source:HGNC Symbol;Acc:HGNC:7477]	-
ENSG00000034510	2158.97962142894	2516.9240135415	1910.07279621123	2019.22235723629	TMSB10	2	84905625	84906675	+	496	protein_coding	thymosin beta 10 [Source:HGNC Symbol;Acc:HGNC:11879]	-
ENSG00000198786	1975.28316087787	2099.30475145695	1761.11635074376	1788.00762546306	MT-ND5	MT	12337	14148	+	1812	protein_coding	mitochondrially encoded NADH:ubiquinone oxidoreductase core subunit 5 [Source:HGNC Symbol;Acc:HGNC:7461]	-
ENSG00000198695	1931.9290358721	2250.80787846234	1488.10148607617	1526.87372861291	MT-ND6	MT	14149	14673	-	525	protein_coding	mitochondrially encoded NADH:ubiquinone oxidoreductase core subunit 6 [Source:HGNC Symbol;Acc:HGNC:7462]	-
ENSG00000211459	2181.27028576453	1861.55542394796	1485.43037834275	1629.53905926124	MT-RNR1	MT	648	1601	+	954	Mt_rRNA	mitochondrially encoded 12S RNA [Source:HGNC Symbol;Acc:HGNC:7470]	-
ENSG00000184009	1580.77239509489	1586.88493054735	1920.35716228756	2024.00363770248	ACTG1	17	81509971	81523847	-	2993	protein_coding	actin gamma 1 [Source:HGNC Symbol;Acc:HGNC:144]	-
ENSG00000165092	2087.54448161435	1923.31056436214	1113.42306744325	1000.65649715445	ALDH1A1	9	72900662	73080442	-	2849	protein_coding	aldehyde dehydrogenase 1 family member A1 [Source:HGNC Symbol;Acc:HGNC:402]	-
ENSG00000141753	1409.39409344045	1554.92313193024	1459.69725833175	1341.68773605105	IGFBP4	17	40443461	40457731	+	2200	protein_coding	insulin like growth factor binding protein 4 [Source:HGNC Symbol;Acc:HGNC:5473]	-
ENSG00000156508	1378.39592425687	1471.72918061381	1147.07794818374	1172.80406695749	EEF1A1	6	73515750	73523797	-	5948	protein_coding	eukaryotic translation elongation factor 1 alpha 1 [Source:HGNC Symbol;Acc:HGNC:3189]	-
ENSG00000111640	1338.24953534074	1235.51239298559	1235.91515320742	1220.57961195118	GAPDH	12	6533927	6538374	+	2981	protein_coding	glyceraldehyde-3-phosphate dehydrogenase [Source:HGNC Symbol;Acc:HGNC:4141]	-
ENSG00000075624	1046.89565712362	1059.31341558998	1350.58448535378	1472.62819444509	ACTB	7	5527147	5563784	-	3519	protein_coding	actin beta [Source:HGNC Symbol;Acc:HGNC:132]	-
ENSG00000205542	1112.04035528201	990.804215150945	1375.54119690782	1299.70478304296	TMSB4X	X	12975108	12977227	+	1705	protein_coding	thymosin beta 4 X-linked [Source:HGNC Symbol;Acc:HGNC:11881]	-
ENSG00000205426	684.731164821216	925.977886939307	1439.73522361578	1524.62828284315	KRT81	12	52285913	52291534	-	1929	protein_coding	keratin 81 [Source:HGNC Symbol;Acc:HGNC:6458]	-
ENSG00000227097	1057.99909591129	1089.51084523761	976.129562558221	1011.14999041016	RPS28P7	11	82689559	82689768	+	210	processed_pseudogene	ribosomal protein S28 pseudogene 7 [Source:HGNC Symbol;Acc:HGNC:35787]	-
ENSG00000142541	914.002251710231	1097.49264244643	862.630498815244	888.369226501358	RPL13A	19	49487554	49492308	+	2369	protein_coding	ribosomal protein L13a [Source:HGNC Symbol;Acc:HGNC:10304]	-
ENSG00000210196	1025.36662170856	1084.46104102244	690.158230232533	695.124541465547	MT-TP	MT	15956	16023	-	68	Mt_tRNA	mitochondrially encoded tRNA proline [Source:HGNC Symbol;Acc:HGNC:7494]	-
ENSG00000161016	820.227693464952	1055.40760829428	738.653475688935	772.618455569601	RPL8	8	144789765	144792587	-	2159	protein_coding	ribosomal protein L8 [Source:HGNC Symbol;Acc:HGNC:10368]	-
ENSG00000140988	787.890306031489	978.582865265732	708.310311597086	746.431352150133	RPS2	16	1962052	1964860	-	2413	protein_coding	ribosomal protein S2 [Source:HGNC Symbol;Acc:HGNC:10404]	-
ENSG00000274012	1199.20871155219	1140.68912164706	406.964762202093	434.068255551764	RN7SL2	14	49862550	49862849	-	300	misc_RNA	RNA, 7SL, cytoplasmic 2 [Source:HGNC Symbol;Acc:HGNC:23134]	-
ENSG00000198074	1407.86067516686	1129.87129151265	346.727305121453	287.179166820564	AKR1B10	7	134527592	134541408	+	1744	protein_coding	aldo-keto reductase family 1 member B10 [Source:HGNC Symbol;Acc:HGNC:382]	-
ENSG00000108298	762.484982059771	815.104340452568	729.01724249334	766.310752683106	RPL19	17	39200283	39204732	+	1761	protein_coding	ribosomal protein L19 [Source:HGNC Symbol;Acc:HGNC:10312]	-
ENSG00000229117	730.916927016631	796.116960572855	699.277657164781	767.143972694171	RPL41	12	56116586	56117943	+	1088	protein_coding	ribosomal protein L41 [Source:HGNC Symbol;Acc:HGNC:10354]	-
ENSG00000112306	682.844515147266	843.769041962289	686.256494714819	777.516343912095	RPS12	6	132814441	132817564	+	767	protein_coding	ribosomal protein S12 [Source:HGNC Symbol;Acc:HGNC:10385]	-
ENSG00000096384	756.933777400684	753.56908773618	663.104991206462	664.920445879675	HSP90AB1	6	44246166	44253888	+	2980	protein_coding	heat shock protein 90 alpha family class B member 1 [Source:HGNC Symbol;Acc:HGNC:5258]	-
ENSG00000167996	693.605258673047	795.997334960372	685.200137071655	611.356618082575	FTH1	11	61959718	61967660	-	2030	protein_coding	ferritin heavy chain 1 [Source:HGNC Symbol;Acc:HGNC:3976]	-
ENSG00000197956	557.352287340814	710.10066810529	587.754673132322	629.671015814645	S100A6	1	153534599	153536244	-	971	protein_coding	S100 calcium binding protein A6 [Source:HGNC Symbol;Acc:HGNC:10496]	-
ENSG00000074800	553.085990318354	525.131459025529	710.276004084223	694.848229742348	ENO1	1	8861000	8879250	-	5276	protein_coding	enolase 1 [Source:HGNC Symbol;Acc:HGNC:3350]	-
ENSG00000248527	590.870812471122	649.93903333409	572.514676736159	664.243699130191	MTATP6P1	1	633696	634376	+	681	unprocessed_pseudogene	MT-ATP6 pseudogene 1 [Source:HGNC Symbol;Acc:HGNC:44575]	-
ENSG00000111057	731.941971767226	688.245330352735	517.540910997886	442.334069678	KRT18	12	52948871	52952901	+	3218	protein_coding	keratin 18 [Source:HGNC Symbol;Acc:HGNC:6430]	-
ENSG00000108518	549.914014802294	603.04121645756	599.785305974872	624.635982802339	PFN1	17	4945652	4949061	-	1987	protein_coding	profilin 1 [Source:HGNC Symbol;Acc:HGNC:8881]	-
ENSG00000142534	572.761837817461	672.037339799844	528.218202279968	561.082945859128	RPS11	19	49496365	49499689	+	1390	protein_coding	ribosomal protein S11 [Source:HGNC Symbol;Acc:HGNC:10384]	-
ENSG00000089157	535.663222690134	591.122053726063	528.930226586493	554.899172135614	RPLP0	12	120196686	120201235	-	4001	protein_coding	ribosomal protein lateral stalk subunit P0 [Source:HGNC Symbol;Acc:HGNC:10371]	-
ENSG00000181019	735.161450349937	650.961748283972	403.463625686069	391.653362138684	NQO1	16	69706996	69726951	-	3254	protein_coding	NAD(P)H quinone dehydrogenase 1 [Source:HGNC Symbol;Acc:HGNC:2874]	-
ENSG00000197746	388.573546025396	392.343078784756	725.934088395094	659.501137864125	PSAP	10	71816298	71851375	-	3239	protein_coding	prosaposin [Source:HGNC Symbol;Acc:HGNC:9498]	-
ENSG00000170421	665.968756446734	616.451188564601	480.970954759843	397.147581846292	KRT8	12	52897187	52949954	-	6881	protein_coding	keratin 8 [Source:HGNC Symbol;Acc:HGNC:6446]	-
ENSG00000105193	510.227238571364	616.46077592856	452.452502044308	468.778482526169	RPS16	19	39433207	39435948	-	2603	protein_coding	ribosomal protein S16 [Source:HGNC Symbol;Acc:HGNC:10396]	-
ENSG00000228253	543.042132304764	550.022173354099	511.674744743487	396.719909761372	MT-ATP8	MT	8366	8572	+	207	protein_coding	mitochondrially encoded ATP synthase membrane subunit 8 [Source:HGNC Symbol;Acc:HGNC:7415]	-
ENSG00000235174	545.590109531412	540.561372921899	375.252726689018	518.896563289531	RPL39P3	6	73373108	73373263	-	156	processed_pseudogene	ribosomal protein L39 pseudogene 3 [Source:HGNC Symbol;Acc:HGNC:21383]	-
ENSG00000187653	464.022141231322	408.128239955943	535.784571123438	564.491500171171	TMSB4XP8	4	90838903	90839037	-	135	processed_pseudogene	TMSB4X pseudogene 8 [Source:HGNC Symbol;Acc:HGNC:11885]	-
ENSG00000117450	608.576563060605	559.744457700908	396.095178632648	402.646597637981	PRDX1	1	45511036	45523047	-	1522	protein_coding	peroxiredoxin 1 [Source:HGNC Symbol;Acc:HGNC:9352]	-
ENSG00000177954	506.403894512381	492.582846475591	436.661070221374	476.81954868462	RPS27	1	153990755	153992155	+	1035	protein_coding	ribosomal protein S27 [Source:HGNC Symbol;Acc:HGNC:10416]	-
ENSG00000110955	513.275764147938	501.171629468675	440.633114606254	445.933717503987	ATP5F1B	12	56638175	56646068	-	2322	protein_coding	ATP synthase F1 subunit beta [Source:HGNC Symbol;Acc:HGNC:830]	-
ENSG00000167658	436.60006885936	517.249880959607	463.105831877243	464.162399972592	EEF2	19	3976056	3985469	-	4027	protein_coding	eukaryotic translation elongation factor 2 [Source:HGNC Symbol;Acc:HGNC:3214]	-
ENSG00000244398	512.242363359451	522.786123237581	382.5045614199	462.471335392884	AC116533.1	11	16974693	16975013	-	321	processed_pseudogene	ribosomal protein L36a (RPL36A) pseudogene	-
ENSG00000080824	471.54873930884	443.585296709297	428.479054724764	447.692872769539	HSP90AA1	14	102080738	102139699	-	5248	protein_coding	heat shock protein 90 alpha family class A member 1 [Source:HGNC Symbol;Acc:HGNC:5253]	-
ENSG00000198034	460.168571882681	531.758755003303	380.823354248535	404.330169887184	RPS4X	X	72255679	72277300	-	2982	protein_coding	ribosomal protein S4 X-linked [Source:HGNC Symbol;Acc:HGNC:10424]	-
ENSG00000142657	598.967344288198	550.468862379275	333.21783378041	280.961847661123	PGD	1	10398592	10420144	+	2966	protein_coding	phosphogluconate dehydrogenase [Source:HGNC Symbol;Acc:HGNC:8891]	-
ENSG00000148303	452.104786349501	528.783201266756	370.590081490375	411.525178790833	RPL7A	9	133348214	133351426	+	2242	protein_coding	ribosomal protein L7a [Source:HGNC Symbol;Acc:HGNC:10364]	-
ENSG00000137818	393.727667279724	485.094236063394	417.048929898895	448.272749806044	RPLP1	15	69452784	69456194	+	3271	protein_coding	ribosomal protein lateral stalk subunit P1 [Source:HGNC Symbol;Acc:HGNC:10372]	-
ENSG00000160211	504.317369949475	520.984511646405	367.943652769375	339.674842493785	G6PD	X	154531390	154547572	-	3995	protein_coding	glucose-6-phosphate dehydrogenase [Source:HGNC Symbol;Acc:HGNC:4057]	-
ENSG00000005022	476.550262146169	509.922164077809	329.606730605937	341.356229497352	SLC25A5	X	119468400	119471319	+	1500	protein_coding	solute carrier family 25 member 5 [Source:HGNC Symbol;Acc:HGNC:10991]	-
ENSG00000174444	422.07031047115	454.097908973791	374.805243710619	391.061154034914	RPL4	15	66498015	66524532	-	5637	protein_coding	ribosomal protein L4 [Source:HGNC Symbol;Acc:HGNC:10353]	-
ENSG00000163191	405.980800912864	441.930602632619	374.917880038582	414.127454331232	S100A11	1	152032506	152047907	-	680	protein_coding	S100 calcium binding protein A11 [Source:HGNC Symbol;Acc:HGNC:10488]	-
ENSG00000137154	376.704047745922	396.273282761725	383.551941097024	411.440811981936	RPS6	9	19375715	19380254	-	2714	protein_coding	ribosomal protein S6 [Source:HGNC Symbol;Acc:HGNC:10429]	-
ENSG00000237550	400.923893780196	407.605521380547	365.741676088446	388.598178195725	RPL9P9	15	82372196	82372912	-	717	transcribed_processed_pseudogene	ribosomal protein L9 pseudogene 9 [Source:HGNC Symbol;Acc:HGNC:17251]	-
ENSG00000231500	387.780208411691	424.284109134987	345.229023504194	377.711782668466	RPS18	6	33272010	33276510	+	1898	protein_coding	ribosomal protein S18 [Source:HGNC Symbol;Acc:HGNC:10401]	-
ENSG00000181163	400.213434577901	364.533929311797	337.755367192496	363.993959413068	NPM1	5	171387116	171411137	+	3828	protein_coding	nucleophosmin 1 [Source:HGNC Symbol;Acc:HGNC:7910]	-
ENSG00000084207	407.310162353563	428.618679607855	308.249801224863	314.72460389995	GSTP1	11	67583595	67586656	+	1911	protein_coding	glutathione S-transferase pi 1 [Source:HGNC Symbol;Acc:HGNC:4638]	-
ENSG00000168028	384.046788776116	400.170458599027	319.879098693488	344.642322195013	RPSA	3	39406689	39412542	+	3936	protein_coding	ribosomal protein SA [Source:HGNC Symbol;Acc:HGNC:6502]	-
ENSG00000147403	390.530862615036	414.266431585424	306.778051211092	322.699345191858	RPL10	X	154389955	154409168	+	4825	protein_coding	ribosomal protein L10 [Source:HGNC Symbol;Acc:HGNC:10298]	-
ENSG00000136810	390.008512103654	393.073356523107	298.787562446245	331.25603786181	TXN	9	110243811	110256640	-	1142	protein_coding	thioredoxin [Source:HGNC Symbol;Acc:HGNC:12435]	-
ENSG00000105372	354.393631296646	400.1504207957	322.234410542783	330.114585762139	RPS19	19	41859918	41872926	+	3799	protein_coding	ribosomal protein S19 [Source:HGNC Symbol;Acc:HGNC:10402]	-
ENSG00000109971	333.590380209774	360.910873135505	342.111398948173	362.826380423452	HSPA8	11	123057489	123063230	-	4849	protein_coding	heat shock protein family A (Hsp70) member 8 [Source:HGNC Symbol;Acc:HGNC:5241]	-
ENSG00000111669	384.26088416972	341.486833449672	342.343557241835	324.157161980911	TPI1	12	6867119	6870948	+	2700	protein_coding	triosephosphate isomerase 1 [Source:HGNC Symbol;Acc:HGNC:12009]	-
ENSG00000147604	373.88539108247	390.448679294857	295.610223757475	312.778088518796	RPL7	8	73290267	73295789	-	2907	protein_coding	ribosomal protein L7 [Source:HGNC Symbol;Acc:HGNC:10363]	-
ENSG00000150093	327.583024918618	318.311495841751	362.43706662609	355.865240512528	ITGB1	10	32900319	33005792	-	6011	protein_coding	integrin subunit beta 1 [Source:HGNC Symbol;Acc:HGNC:6153]	-
ENSG00000085662	216.099472837266	223.970837041485	459.363972762935	453.262949124814	AKR1B1	7	134442350	134459284	-	3660	protein_coding	aldo-keto reductase family 1 member B [Source:HGNC Symbol;Acc:HGNC:381]	-
ENSG00000198755	330.91379343949	350.232898855211	316.199755221083	341.324206267746	RPL10A	6	35468408	35470785	+	1501	protein_coding	ribosomal protein L10a [Source:HGNC Symbol;Acc:HGNC:10299]	-
ENSG00000067225	319.157200358217	277.751657813897	381.602701936301	358.139696975819	PKM	15	72199029	72231822	-	8571	protein_coding	pyruvate kinase M1/2 [Source:HGNC Symbol;Acc:HGNC:9021]	-
ENSG00000065978	324.007983854367	346.084782412106	313.029385297507	326.189437943517	YBX1	1	42682427	42702349	+	1930	protein_coding	Y-box binding protein 1 [Source:HGNC Symbol;Acc:HGNC:8014]	CSD
ENSG00000177600	319.667069635072	360.709078188504	286.23898656211	320.493012814365	RPLP2	11	809647	812880	+	1955	protein_coding	ribosomal protein lateral stalk subunit P2 [Source:HGNC Symbol;Acc:HGNC:10377]	-
ENSG00000135480	238.067610360598	372.301835743723	308.348478644213	359.798379539667	KRT7	12	52232520	52252186	+	4093	protein_coding	keratin 7 [Source:HGNC Symbol;Acc:HGNC:6445]	-
ENSG00000106153	342.494779684728	337.081352272169	289.375206380714	299.291602922086	CHCHD2	7	56101569	56106576	-	1132	protein_coding	coiled-coil-helix-coiled-coil-helix domain containing 2 [Source:HGNC Symbol;Acc:HGNC:21645]	-
ENSG00000198431	329.248649112956	281.041776603205	331.626084301581	322.277263903533	TXNRD1	12	104215779	104350305	+	6708	protein_coding	thioredoxin reductase 1 [Source:HGNC Symbol;Acc:HGNC:12437]	-
ENSG00000196262	328.472379880779	311.026951397749	309.6911295225	309.987620503064	PPIA	7	44796680	44824564	+	4432	protein_coding	peptidylprolyl isomerase A [Source:HGNC Symbol;Acc:HGNC:9253]	-
ENSG00000131469	321.842863566423	347.433521310997	286.688135658349	301.661475100924	RPL27	17	42998273	43002959	+	2026	protein_coding	ribosomal protein L27 [Source:HGNC Symbol;Acc:HGNC:10328]	-
ENSG00000100316	316.889869891816	356.11091122497	275.273111942467	297.496423243815	RPL3	22	39312882	39320389	-	4787	protein_coding	ribosomal protein L3 [Source:HGNC Symbol;Acc:HGNC:10332]	-
ENSG00000196230	275.388593208524	287.565951613111	313.904195325371	362.558854885511	TUBB	6	30720201	30725426	+	3359	protein_coding	tubulin beta class I [Source:HGNC Symbol;Acc:HGNC:20778]	-
ENSG00000134308	287.02234672919	263.301201842614	309.178220384537	352.585054811687	YWHAQ	2	9583972	9631014	-	2713	protein_coding	tyrosine 3-monooxygenase/tryptophan 5-monooxygenase activation protein theta [Source:HGNC Symbol;Acc:HGNC:12854]	-
ENSG00000106211	260.20440497683	333.43954067014	287.18359049915	285.152406899515	HSPB1	7	76302544	76304295	+	1634	protein_coding	heat shock protein family B (small) member 1 [Source:HGNC Symbol;Acc:HGNC:5246]	-
ENSG00000163735	117.017676056728	114.332498559032	488.004465555693	437.815456644708	CXCL5	4	73995642	73998779	-	2538	protein_coding	C-X-C motif chemokine ligand 5 [Source:HGNC Symbol;Acc:HGNC:10642]	-
ENSG00000103257	272.178830676645	314.431996957769	265.477146118065	304.992091577325	SLC7A5	16	87830023	87869488	-	4745	protein_coding	solute carrier family 7 member 5 [Source:HGNC Symbol;Acc:HGNC:11063]	-
ENSG00000134333	337.675167836932	270.965166259096	279.763459186837	260.3474407809	LDHA	11	18394388	18408425	+	6210	protein_coding	lactate dehydrogenase A [Source:HGNC Symbol;Acc:HGNC:6535]	-
ENSG00000197958	288.061608387973	345.74898435837	233.703687883165	267.154074107972	RPL12	9	127447674	127451405	-	2452	protein_coding	ribosomal protein L12 [Source:HGNC Symbol;Acc:HGNC:10302]	-
ENSG00000136942	289.359268033591	338.705459029748	236.2842924046	255.203142881697	RPL35	9	124857880	124861981	-	1535	protein_coding	ribosomal protein L35 [Source:HGNC Symbol;Acc:HGNC:10344]	-
ENSG00000182718	292.656127784204	275.634086965563	273.398600504114	267.280870737938	ANXA2	15	60347134	60402883	-	8824	protein_coding	annexin A2 [Source:HGNC Symbol;Acc:HGNC:537]	-
ENSG00000132507	262.145035196162	272.349474130382	275.012112110429	277.435413524336	EIF5A	17	7306999	7312463	+	2815	protein_coding	eukaryotic translation initiation factor 5A [Source:HGNC Symbol;Acc:HGNC:3300]	-
ENSG00000187514	310.490080874532	285.055368032406	245.977670924787	244.566977737519	PTMA	2	231706895	231713541	+	3378	protein_coding	prothymosin alpha [Source:HGNC Symbol;Acc:HGNC:9623]	-
ENSG00000120885	427.460195022596	423.324380498883	112.986501826212	111.106545335554	CLU	8	27596917	27615031	-	6616	protein_coding	clusterin [Source:HGNC Symbol;Acc:HGNC:2095]	-
ENSG00000132646	284.398084063286	270.057505030853	250.881324406882	268.765506312941	PCNA	20	5114953	5126626	-	1471	protein_coding	proliferating cell nuclear antigen [Source:HGNC Symbol;Acc:HGNC:8729]	-
ENSG00000100097	210.308288061332	242.299536161957	290.66127906378	321.799898855328	LGALS1	22	37675608	37679806	+	1099	protein_coding	galectin 1 [Source:HGNC Symbol;Acc:HGNC:6561]	-
ENSG00000171858	263.126243657844	294.28822938009	224.334693350804	277.616681720843	RPS21	20	62387116	62388520	+	1023	protein_coding	ribosomal protein S21 [Source:HGNC Symbol;Acc:HGNC:10409]	-
ENSG00000209082	308.171744772539	212.343920896288	283.105921531891	250.925342924068	MT-TL1	MT	3230	3304	+	75	Mt_tRNA	mitochondrially encoded tRNA leucine 1 (UUA/G) [Source:HGNC Symbol;Acc:HGNC:7490]	-
ENSG00000162244	251.456150921501	293.413402276087	235.658044816197	262.316789145943	RPL29	3	51993522	51995942	-	2058	protein_coding	ribosomal protein L29 [Source:HGNC Symbol;Acc:HGNC:10331]	-
ENSG00000143947	279.534072155891	291.808027939774	225.668581341129	245.04810313814	RPS27A	2	55231903	55235853	+	3130	protein_coding	ribosomal protein S27a [Source:HGNC Symbol;Acc:HGNC:10417]	-
ENSG00000154277	251.290137666557	283.272993149991	253.352865901928	250.491220974485	UCHL1	4	41256413	41268455	+	2282	protein_coding	ubiquitin C-terminal hydrolase L1 [Source:HGNC Symbol;Acc:HGNC:12513]	-
ENSG00000135046	317.939933054955	265.187359420406	233.32104791771	206.554332789384	ANXA1	9	73151757	73170393	+	4561	protein_coding	annexin A1 [Source:HGNC Symbol;Acc:HGNC:533]	-
ENSG00000158710	229.204618463032	238.127028449692	268.035908285516	280.572687343621	TAGLN2	1	159918107	159925732	-	2487	protein_coding	transgelin 2 [Source:HGNC Symbol;Acc:HGNC:11554]	-
ENSG00000210144	305.323360704623	314.739013186197	187.915464058445	207.376316466172	MT-TY	MT	5826	5891	-	66	Mt_tRNA	mitochondrially encoded tRNA tyrosine [Source:HGNC Symbol;Acc:HGNC:7502]	-
ENSG00000107984	427.992532118906	378.004775194354	119.616455701856	89.0991631940348	DKK1	10	52314296	52318042	+	2206	protein_coding	dickkopf WNT signaling pathway inhibitor 1 [Source:HGNC Symbol;Acc:HGNC:2891]	-
ENSG00000144381	322.983231624752	283.087167549168	200.01642312912	204.784374216953	HSPD1	2	197486581	197516737	-	4245	protein_coding	heat shock protein family D (Hsp60) member 1 [Source:HGNC Symbol;Acc:HGNC:5261]	-
ENSG00000142937	262.613223716175	275.090646855526	226.772184124954	238.432816306059	RPS8	1	44775251	44778779	+	2847	protein_coding	ribosomal protein S8 [Source:HGNC Symbol;Acc:HGNC:10441]	-
ENSG00000145425	261.375361187533	271.781468980898	227.873949613584	239.834943066775	RPS3A	4	151099573	151104652	+	2341	protein_coding	ribosomal protein S3A [Source:HGNC Symbol;Acc:HGNC:10421]	-
ENSG00000225630	253.640057441138	227.539768523076	254.89112738631	254.895799163798	MTND2P28	1	629640	630683	+	1044	unprocessed_pseudogene	MT-ND2 pseudogene 28 [Source:HGNC Symbol;Acc:HGNC:42129]	-
ENSG00000089009	253.833381511788	267.43665849153	219.947043039205	233.536683234491	RPL6	12	112405190	112418838	-	4447	protein_coding	ribosomal protein L6 [Source:HGNC Symbol;Acc:HGNC:10362]	-
ENSG00000197747	285.355540769897	262.808970097676	210.495522619785	205.853777636826	S100A10	1	151982915	151994390	-	1543	protein_coding	S100 calcium binding protein A10 [Source:HGNC Symbol;Acc:HGNC:10487]	-
ENSG00000118181	242.574031103547	270.232925820086	218.826730915344	229.448786478281	RPS25	11	119015712	119018691	-	1477	protein_coding	ribosomal protein S25 [Source:HGNC Symbol;Acc:HGNC:10413]	-
ENSG00000125835	248.205465510334	243.270107375059	224.136390313767	221.84119702451	SNRPB	20	2461634	2470853	-	1278	protein_coding	small nuclear ribonucleoprotein polypeptides B and B1 [Source:HGNC Symbol;Acc:HGNC:11153]	-
ENSG00000137309	193.558857306862	267.422855319517	210.910437939653	262.074063784316	HMGA1	6	34236873	34246231	+	2327	protein_coding	high mobility group AT-hook 1 [Source:HGNC Symbol;Acc:HGNC:5010]	HMGI/HMGY
ENSG00000179218	242.983599563066	207.27580216748	252.910673260183	227.855791997175	CALR	19	12938578	12944489	+	2714	protein_coding	calreticulin [Source:HGNC Symbol;Acc:HGNC:1455]	-
ENSG00000070756	249.409733191845	270.275882751957	200.798113094452	209.063306342186	PABPC1	8	100685816	100722809	-	4752	protein_coding	poly(A) binding protein cytoplasmic 1 [Source:HGNC Symbol;Acc:HGNC:8554]	-
ENSG00000159335	216.015575026575	215.104682474421	254.909683901101	242.054858646365	PTMS	12	6765516	6770952	+	1475	protein_coding	parathymosin [Source:HGNC Symbol;Acc:HGNC:9629]	-
ENSG00000170315	230.517563695656	212.08477736168	246.212150403732	221.03753058078	UBB	17	16380798	16382745	+	1621	protein_coding	ubiquitin B [Source:HGNC Symbol;Acc:HGNC:12463]	-
ENSG00000196924	173.589214696684	226.179665827926	239.621562377124	268.689260605568	FLNA	X	154348524	154374638	-	10585	protein_coding	filamin A [Source:HGNC Symbol;Acc:HGNC:3754]	-
ENSG00000135486	237.994586437359	223.415172396225	227.008374421532	217.956283737903	HNRNPA1	12	54280193	54287088	+	5093	protein_coding	heterogeneous nuclear ribonucleoprotein A1 [Source:HGNC Symbol;Acc:HGNC:5031]	-
ENSG00000149273	214.400379536932	245.683787650202	202.234788208706	221.21103802944	RPS3	11	75399486	75422280	+	5894	protein_coding	ribosomal protein S3 [Source:HGNC Symbol;Acc:HGNC:10420]	-
ENSG00000166598	250.367088026601	180.707023746102	250.542104798403	201.158812938713	HSP90B1	12	103930107	103953645	+	4695	protein_coding	heat shock protein 90 beta family member 1 [Source:HGNC Symbol;Acc:HGNC:12028]	-
ENSG00000130066	229.715925483365	238.206998422021	227.195663703264	185.057212109915	SAT1	X	23783173	23786226	+	2498	protein_coding	spermidine/spermine N1-acetyltransferase 1 [Source:HGNC Symbol;Acc:HGNC:10540]	-
ENSG00000083845	221.018081292878	255.171183600237	193.363921494645	209.392008692655	RPS5	19	58386400	58394806	+	3617	protein_coding	ribosomal protein S5 [Source:HGNC Symbol;Acc:HGNC:10426]	-
ENSG00000105825	135.027860165381	164.273177927395	275.997789989947	291.102267438276	TFPI2	7	93885396	93890991	-	2682	protein_coding	tissue factor pathway inhibitor 2 [Source:HGNC Symbol;Acc:HGNC:11761]	-
ENSG00000099194	327.141450283821	233.975509919784	182.488134624288	119.605757416201	SCD	10	100347124	100364834	+	5362	protein_coding	stearoyl-CoA desaturase [Source:HGNC Symbol;Acc:HGNC:10571]	-
ENSG00000145741	217.622831373422	225.502510993699	204.310650310549	213.477880331854	BTF3	5	73498408	73505635	+	2467	protein_coding	basic transcription factor 3 [Source:HGNC Symbol;Acc:HGNC:1125]	-
ENSG00000198918	236.415531368763	252.400233794597	177.70044613739	187.421171687918	RPL39	X	119786504	119791643	-	2141	protein_coding	ribosomal protein L39 [Source:HGNC Symbol;Acc:HGNC:10350]	-
ENSG00000171314	216.609926557638	193.098057455791	227.78339816677	215.836453408788	PGAM1	10	97426160	97433441	+	2568	protein_coding	phosphoglycerate mutase 1 [Source:HGNC Symbol;Acc:HGNC:8888]	-
ENSG00000110700	213.259320890277	227.000011189833	198.983392616749	205.991277938996	RPS13	11	17074389	17077787	-	2186	protein_coding	ribosomal protein S13 [Source:HGNC Symbol;Acc:HGNC:10386]	-
ENSG00000115268	197.54238530509	233.038160047396	202.779867448449	210.783143778931	RPS15	19	1438358	1440494	+	2137	protein_coding	ribosomal protein S15 [Source:HGNC Symbol;Acc:HGNC:10388]	-
ENSG00000169100	203.348463157599	248.0720209952	188.076633698598	199.750294741358	SLC25A6	X	1386152	1392724	-	2164	protein_coding	solute carrier family 25 member 6 [Source:HGNC Symbol;Acc:HGNC:10992]	-
ENSG00000163931	222.148272996287	217.875503154995	218.335828963997	180.039625098441	TKT	3	53224707	53256052	-	9507	protein_coding	transketolase [Source:HGNC Symbol;Acc:HGNC:11834]	-
ENSG00000125968	198.104290721559	205.296917672999	215.377640294957	219.233599767765	ID1	20	31605283	31606515	+	1233	protein_coding	inhibitor of DNA binding 1, HLH protein [Source:HGNC Symbol;Acc:HGNC:5360]	bHLH
ENSG00000167526	213.954068457792	254.875658706143	178.255659276729	187.931066849193	RPL13	16	89560657	89566828	+	6172	protein_coding	ribosomal protein L13 [Source:HGNC Symbol;Acc:HGNC:10303]	-
ENSG00000196154	192.138875044336	194.023990135731	229.366132118697	207.210126386774	S100A4	1	153543613	153550136	-	1025	protein_coding	S100 calcium binding protein A4 [Source:HGNC Symbol;Acc:HGNC:10494]	-
ENSG00000182481	206.717230106413	183.297528939607	205.279810468472	220.667553309744	KPNA2	17	68035519	68046842	+	3140	protein_coding	karyopherin subunit alpha 2 [Source:HGNC Symbol;Acc:HGNC:6395]	-
ENSG00000008988	220.91659016333	243.686838224077	171.287261569276	178.380244235434	RPS20	8	56067295	56074581	-	3002	protein_coding	ribosomal protein S20 [Source:HGNC Symbol;Acc:HGNC:10405]	-
ENSG00000168653	194.318692124481	218.143017298786	195.089171190019	205.605833055257	NDUFS5	1	39026318	39034636	+	548	protein_coding	NADH:ubiquinone oxidoreductase subunit S5 [Source:HGNC Symbol;Acc:HGNC:7712]	-
ENSG00000165502	175.797151409652	185.50435365463	209.27837917355	217.280501323825	RPL36AL	14	49618519	49620685	-	746	protein_coding	ribosomal protein L36a like [Source:HGNC Symbol;Acc:HGNC:10346]	-
ENSG00000204628	198.453426165713	218.403954246766	178.752216635089	189.365042903313	RACK1	5	181236909	181248096	-	5990	protein_coding	receptor for activated C kinase 1 [Source:HGNC Symbol;Acc:HGNC:4399]	-
ENSG00000126432	172.1640599549	232.507089280311	185.105780658548	194.705162398942	PRDX5	11	64318088	64321811	+	893	protein_coding	peroxiredoxin 5 [Source:HGNC Symbol;Acc:HGNC:9355]	-
ENSG00000198242	191.547997830391	193.142251171546	188.021399405039	196.997534662458	RPL23A	17	28719393	28724359	+	2824	protein_coding	ribosomal protein L23a [Source:HGNC Symbol;Acc:HGNC:10317]	-
ENSG00000142676	194.741882292246	208.475492707784	177.020183402949	179.790018740376	RPL11	1	23691742	23696835	+	2659	protein_coding	ribosomal protein L11 [Source:HGNC Symbol;Acc:HGNC:10301]	-
ENSG00000044574	216.734945934106	172.891308124371	208.073773297042	160.978935820931	HSPA5	9	125234853	125241330	-	3908	protein_coding	heat shock protein family A (Hsp70) member 5 [Source:HGNC Symbol;Acc:HGNC:5238]	-
ENSG00000227063	164.529947301959	195.393531995664	181.902169208575	194.319289133116	RPL41P1	20	21755270	21755350	+	81	processed_pseudogene	ribosomal protein L41 pseudogene 1 [Source:HGNC Symbol;Acc:HGNC:10356]	-
ENSG00000108953	194.549629146003	184.452325908894	172.969761249234	182.896069430845	YWHAE	17	1344272	1400378	-	3847	protein_coding	tyrosine 3-monooxygenase/tryptophan 5-monooxygenase activation protein epsilon [Source:HGNC Symbol;Acc:HGNC:12851]	-
ENSG00000019186	205.008679903636	232.751107679616	147.330265585303	147.592284188427	CYP24A1	20	54153449	54173973	-	3972	protein_coding	cytochrome P450 family 24 subfamily A member 1 [Source:HGNC Symbol;Acc:HGNC:2602]	-
ENSG00000188229	172.100229308685	177.288564935911	175.243677161407	204.418007776243	TUBB4B	9	137241213	137243707	+	2111	protein_coding	tubulin beta 4B class IVb [Source:HGNC Symbol;Acc:HGNC:20771]	-
ENSG00000108561	187.270954635027	186.842711462037	177.128874988346	176.371368569922	C1QBP	17	5432777	5448830	-	2335	protein_coding	complement C1q binding protein [Source:HGNC Symbol;Acc:HGNC:1243]	-
ENSG00000125868	192.909798214532	177.094256709089	181.846345970225	174.785532450557	DSTN	20	17569863	17609919	+	3851	protein_coding	destrin, actin depolymerizing factor [Source:HGNC Symbol;Acc:HGNC:15750]	-
ENSG00000177700	169.804226431946	172.889911771733	189.620196289308	193.814102524651	POLR2L	11	837356	842545	-	1142	protein_coding	RNA polymerase II subunit L [Source:HGNC Symbol;Acc:HGNC:9199]	-
ENSG00000214485	194.781393872408	207.833684955177	151.153463716216	167.5845728964	RPL7P1	5	150094302	150095048	+	747	processed_pseudogene	ribosomal protein L7 pseudogene 1 [Source:HGNC Symbol;Acc:HGNC:10367]	-
ENSG00000126267	198.233824466658	197.783110346693	155.931288406651	163.774116593797	COX6B1	19	35648223	35658861	+	936	protein_coding	cytochrome c oxidase subunit 6B1 [Source:HGNC Symbol;Acc:HGNC:2280]	-
ENSG00000196205	193.421956077869	192.850883982113	164.865582773764	163.11449390663	EEF1A1P5	9	133019486	133020874	+	1389	processed_pseudogene	eukaryotic translation elongation factor 1 alpha 1 pseudogene 5 [Source:HGNC Symbol;Acc:HGNC:3200]	-
ENSG00000130402	147.238665604247	167.785844594508	192.695136104578	202.668496115904	ACTN4	19	38647649	38731583	+	6098	protein_coding	actinin alpha 4 [Source:HGNC Symbol;Acc:HGNC:166]	-
ENSG00000176788	164.946184739976	156.765136299075	205.442713187837	177.600797607627	BASP1	5	17065598	17276843	+	2217	protein_coding	brain abundant membrane attached signal protein 1 [Source:HGNC Symbol;Acc:HGNC:957]	-
ENSG00000176340	180.953312250032	200.37230949363	166.050554678295	154.06850764338	COX8A	11	63974607	63976543	+	507	protein_coding	cytochrome c oxidase subunit 8A [Source:HGNC Symbol;Acc:HGNC:2294]	-
ENSG00000240342	154.251403331915	215.166290438229	159.721730952611	170.112278712097	RPS2P5	12	118246084	118246962	+	879	processed_pseudogene	ribosomal protein S2 pseudogene 5 [Source:HGNC Symbol;Acc:HGNC:31386]	-
ENSG00000067560	175.539983515511	178.105990874504	174.325580722773	171.028666088105	RHOA	3	49359145	49412998	-	2582	protein_coding	ras homolog family member A [Source:HGNC Symbol;Acc:HGNC:667]	-
ENSG00000105640	165.85436459943	189.029530864957	164.906129221434	178.119028381803	RPL18A	19	17859876	17864153	+	3527	protein_coding	ribosomal protein L18a [Source:HGNC Symbol;Acc:HGNC:10311]	-
ENSG00000169908	281.729548827624	220.286663976678	100.017339741554	94.2715805976321	TM4SF1	3	149369022	149377865	-	3668	protein_coding	transmembrane 4 L six family member 1 [Source:HGNC Symbol;Acc:HGNC:11853]	-
ENSG00000114942	181.007222759989	202.355701987709	144.243713954903	167.499111620603	EEF1B2	2	206159585	206162928	+	1915	protein_coding	eukaryotic translation elongation factor 1 beta 2 [Source:HGNC Symbol;Acc:HGNC:3208]	-
ENSG00000170889	171.904361101832	201.298419748364	159.406998598267	162.267545206224	RPS9	19	54200742	54249003	+	4371	protein_coding	ribosomal protein S9 [Source:HGNC Symbol;Acc:HGNC:10442]	-
ENSG00000122406	186.596601987999	186.552329503729	155.969531834427	163.293606232935	RPL5	1	92831983	92841924	+	3717	protein_coding	ribosomal protein L5 [Source:HGNC Symbol;Acc:HGNC:10360]	-
ENSG00000129562	177.287569668625	186.022108765937	154.232082263256	156.989664609093	DAD1	14	22564905	22589269	-	808	protein_coding	defender against cell death 1 [Source:HGNC Symbol;Acc:HGNC:2664]	-
ENSG00000151632	321.826701830396	232.168648904782	65.526858157025	43.6310104174427	AKR1C2	10	4987400	5018031	-	6461	protein_coding	aldo-keto reductase family 1 member C2 [Source:HGNC Symbol;Acc:HGNC:385]	-
ENSG00000164587	163.004976056811	183.208739225254	146.620497244017	161.666725449279	RPS14	5	150442635	150449756	-	5099	protein_coding	ribosomal protein S14 [Source:HGNC Symbol;Acc:HGNC:10387]	-
ENSG00000166681	174.902487457952	189.50119579642	145.383930693217	144.4721671381	BEX3	X	103376340	103378077	+	1080	protein_coding	brain expressed X-linked 3 [Source:HGNC Symbol;Acc:HGNC:13388]	-
ENSG00000114391	159.945001294566	183.820727164377	143.057898785755	165.198531934669	RPL24	3	101681091	101686782	-	2682	protein_coding	ribosomal protein L24 [Source:HGNC Symbol;Acc:HGNC:10325]	-
ENSG00000063177	160.746711970896	194.146209600129	146.860689972062	149.1532143169	RPL18	19	48615328	48619536	-	4209	protein_coding	ribosomal protein L18 [Source:HGNC Symbol;Acc:HGNC:10310]	-
ENSG00000135624	182.171602324856	173.788222748211	145.278591281034	149.571312917014	CCT7	2	73233420	73253021	+	3591	protein_coding	chaperonin containing TCP1 subunit 7 [Source:HGNC Symbol;Acc:HGNC:1622]	-
ENSG00000102144	198.960592707406	162.724735759508	152.753180621187	135.665839916654	PGK1	X	77910739	78129296	+	5512	protein_coding	phosphoglycerate kinase 1 [Source:HGNC Symbol;Acc:HGNC:8896]	-
ENSG00000178464	178.670539334989	192.084906054168	131.446430096175	147.705676037151	RPL10P16	19	12643275	12643919	-	645	processed_pseudogene	ribosomal protein L10 pseudogene 16 [Source:HGNC Symbol;Acc:HGNC:36882]	-
ENSG00000269378	161.323216694874	154.061904484081	171.230792510714	163.259595517738	AC022149.1	19	14621634	14622242	-	609	processed_pseudogene	integrin beta 1 pseudogene 1	-
ENSG00000144713	168.395131898464	174.143500544704	140.987517072804	153.043960464842	RPL32	3	12834485	12841588	-	3720	protein_coding	ribosomal protein L32 [Source:HGNC Symbol;Acc:HGNC:10336]	-
ENSG00000174748	154.409888594964	164.710345506891	152.47661627059	158.584181398583	RPL15	3	23916545	23924374	+	7222	protein_coding	ribosomal protein L15 [Source:HGNC Symbol;Acc:HGNC:10306]	-
ENSG00000123416	141.53434421989	160.527212737064	153.368041989027	174.299553606366	TUBA1B	12	49127782	49131397	-	3574	protein_coding	tubulin alpha 1b [Source:HGNC Symbol;Acc:HGNC:18809]	-
ENSG00000127022	162.465937154501	136.160950337385	177.49684001042	153.535922551524	CANX	5	179678628	179730925	+	6235	protein_coding	calnexin [Source:HGNC Symbol;Acc:HGNC:1473]	-
ENSG00000101182	161.173945147054	158.918793327395	155.547615965836	148.572011021868	PSMA7	20	62136735	62143440	-	1750	protein_coding	proteasome subunit alpha 7 [Source:HGNC Symbol;Acc:HGNC:9536]	-
ENSG00000277791	153.990856751253	157.480101908528	158.254466433831	152.283266342834	PSMB3	17	38752736	38764231	+	1179	protein_coding	proteasome subunit beta 3 [Source:HGNC Symbol;Acc:HGNC:9540]	-
ENSG00000110958	158.784437035073	153.804501589372	147.106793184083	158.811141659912	PTGES3	12	56663341	56688408	-	3399	protein_coding	prostaglandin E synthase 3 [Source:HGNC Symbol;Acc:HGNC:16049]	-
ENSG00000131473	153.086031173398	157.411737244667	149.684878744951	155.470908610676	ACLY	17	41866908	41930542	-	5217	protein_coding	ATP citrate lyase [Source:HGNC Symbol;Acc:HGNC:115]	-
ENSG00000172270	152.263346817789	160.386757075052	151.834111262924	150.326568274561	BSG	19	571277	583493	+	3797	protein_coding	basigin (Ok blood group) [Source:HGNC Symbol;Acc:HGNC:1116]	-
ENSG00000123562	168.636172178797	169.389562022237	136.707648521866	137.543997684645	MORF4L2	X	103675496	103688158	-	2648	protein_coding	mortality factor 4 like 2 [Source:HGNC Symbol;Acc:HGNC:16849]	-
ENSG00000196139	256.218189165386	206.097304577716	84.2335628696932	64.3808546976376	AKR1C3	10	5035354	5107686	+	4532	protein_coding	aldo-keto reductase family 1 member C3 [Source:HGNC Symbol;Acc:HGNC:386]	-
ENSG00000115484	172.669237981208	167.845978339438	133.858493165115	136.350189783116	CCT4	2	61868089	61888804	-	2830	protein_coding	chaperonin containing TCP1 subunit 4 [Source:HGNC Symbol;Acc:HGNC:1617]	-
ENSG00000182117	157.234434805835	147.484201846817	152.590070396166	148.674059787281	NOP10	15	34341713	34343177	-	554	protein_coding	NOP10 ribonucleoprotein [Source:HGNC Symbol;Acc:HGNC:14378]	-
ENSG00000150991	154.891656949829	143.580786503574	151.259896523432	150.983577765776	UBC	12	124911604	124917368	-	3898	protein_coding	ubiquitin C [Source:HGNC Symbol;Acc:HGNC:12468]	-
ENSG00000179091	162.338629346699	196.784165076228	116.928137767445	123.503284023452	CYC1	8	144095027	144097525	+	1975	protein_coding	cytochrome c1 [Source:HGNC Symbol;Acc:HGNC:2579]	-
ENSG00000231991	160.258901355374	149.298258229738	142.554881804902	140.606370538429	ANXA2P2	9	33624274	33625293	+	1020	processed_pseudogene	annexin A2 pseudogene 2 [Source:HGNC Symbol;Acc:HGNC:539]	-
ENSG00000197728	158.460120151871	139.752356623926	144.431111724702	147.001828228553	RPS26	12	56041351	56044697	+	2053	protein_coding	ribosomal protein S26 [Source:HGNC Symbol;Acc:HGNC:10414]	-
ENSG00000122026	152.923440493042	155.194342733945	140.380622277784	140.95016389933	RPL21	13	27251309	27256691	+	2249	protein_coding	ribosomal protein L21 [Source:HGNC Symbol;Acc:HGNC:10313]	-
ENSG00000163468	159.511119835945	148.721625295001	136.32167859848	139.612938306675	CCT3	1	156308968	156367873	-	4018	protein_coding	chaperonin containing TCP1 subunit 3 [Source:HGNC Symbol;Acc:HGNC:1616]	-
ENSG00000178952	158.359247423251	160.834268957544	130.675966879512	132.826115663712	TUFM	16	28842411	28846408	-	2271	protein_coding	Tu translation elongation factor, mitochondrial [Source:HGNC Symbol;Acc:HGNC:12420]	-
ENSG00000108602	150.09153791758	212.289892190896	103.157244364629	117.088678792306	ALDH3A1	17	19737984	19748943	-	3918	protein_coding	aldehyde dehydrogenase 3 family member A1 [Source:HGNC Symbol;Acc:HGNC:405]	-
ENSG00000132341	151.619591085645	145.691314695987	138.506120852117	144.010648664247	RAN	12	130871879	130877678	+	4825	protein_coding	RAN, member RAS oncogene family [Source:HGNC Symbol;Acc:HGNC:9846]	-
ENSG00000155660	150.039628874574	123.624830319934	158.563263541261	133.533026516349	PDIA4	7	149003062	149028641	-	3277	protein_coding	protein disulfide isomerase family A member 4 [Source:HGNC Symbol;Acc:HGNC:30167]	-
ENSG00000142507	141.167524746381	153.910358401609	133.685760469335	135.977158099593	PSMB6	17	4796144	4798503	+	1448	protein_coding	proteasome subunit beta 6 [Source:HGNC Symbol;Acc:HGNC:9543]	-
ENSG00000106682	140.404059371725	138.59676238985	139.68755793331	144.117116701781	EIF4H	7	74174245	74197101	+	3191	protein_coding	eukaryotic translation initiation factor 4H [Source:HGNC Symbol;Acc:HGNC:12741]	-
ENSG00000185624	131.287799777898	120.145329184318	164.770005293948	145.842739434843	P4HB	17	81843159	81860694	-	5303	protein_coding	prolyl 4-hydroxylase subunit beta [Source:HGNC Symbol;Acc:HGNC:8548]	-
ENSG00000088832	151.24729983794	146.783988587662	126.844469564536	135.756820775256	FKBP1A	20	1368978	1393172	-	2577	protein_coding	FK506 binding protein 1A [Source:HGNC Symbol;Acc:HGNC:3711]	-
ENSG00000143742	167.696850726023	128.885313658663	137.374034037726	125.060982714117	SRP9	1	225777813	225790466	+	1728	protein_coding	signal recognition particle 9 [Source:HGNC Symbol;Acc:HGNC:11304]	-
ENSG00000105202	145.057876266302	165.948219029296	114.698133887447	132.967741827759	FBL	19	39834458	39846414	-	2173	protein_coding	fibrillarin [Source:HGNC Symbol;Acc:HGNC:3599]	-
ENSG00000115053	155.475829210772	150.432698455539	121.543364167127	129.918143262637	NCL	2	231453531	231483641	-	6929	protein_coding	nucleolin [Source:HGNC Symbol;Acc:HGNC:7667]	-
ENSG00000084733	192.416879923937	152.517842534935	108.414439748883	103.363431577881	RAB10	2	26034107	26137454	+	3631	protein_coding	RAB10, member RAS oncogene family [Source:HGNC Symbol;Acc:HGNC:9759]	-
ENSG00000118705	153.382299222968	139.078182399011	132.532997159835	130.639828086081	RPN2	20	37178410	37241623	+	2819	protein_coding	ribophorin II [Source:HGNC Symbol;Acc:HGNC:10382]	-
ENSG00000122566	156.149102519128	123.698172000156	144.728365889338	130.936330157789	HNRNPA2B1	7	26173057	26201529	-	9267	protein_coding	heterogeneous nuclear ribonucleoprotein A2/B1 [Source:HGNC Symbol;Acc:HGNC:5033]	-
ENSG00000110321	138.879094994842	131.022030267664	141.985146792677	142.363661551846	EIF4G2	11	10797050	10809110	-	8655	protein_coding	eukaryotic translation initiation factor 4 gamma 2 [Source:HGNC Symbol;Acc:HGNC:3297]	-
ENSG00000125691	140.941064174742	150.577346492036	126.467767325507	134.732917529165	RPL23	17	38847865	38853843	-	5979	protein_coding	ribosomal protein L23 [Source:HGNC Symbol;Acc:HGNC:10316]	-
ENSG00000147140	154.201203937617	149.750824131052	120.19004903232	126.074152809826	NONO	X	71283192	71301168	+	5292	protein_coding	non-POU domain containing octamer binding [Source:HGNC Symbol;Acc:HGNC:7871]	-
ENSG00000272398	148.615368861245	119.662962700521	155.652981906219	124.563536960155	CD24	6	106969831	106975627	-	3097	protein_coding	CD24 molecule [Source:HGNC Symbol;Acc:HGNC:1645]	-
ENSG00000165678	148.488411903852	144.100434340082	130.225416592502	123.651052231251	GHITM	10	84139440	84153245	+	2128	protein_coding	growth hormone inducible transmembrane protein [Source:HGNC Symbol;Acc:HGNC:17281]	-
ENSG00000170027	132.264909288448	128.224074469175	141.129624808515	141.847770477907	YWHAG	7	76326794	76359031	-	3750	protein_coding	tyrosine 3-monooxygenase/tryptophan 5-monooxygenase activation protein gamma [Source:HGNC Symbol;Acc:HGNC:12852]	-
ENSG00000117318	101.677286152927	126.248401211034	146.4824570983	167.862052683523	ID3	1	23557918	23559794	-	1797	protein_coding	inhibitor of DNA binding 3, HLH protein [Source:HGNC Symbol;Acc:HGNC:5362]	bHLH
ENSG00000130726	134.156933814559	134.841335566399	136.420477962144	136.696301897817	TRIM28	19	58544091	58550722	+	4034	protein_coding	tripartite motif containing 28 [Source:HGNC Symbol;Acc:HGNC:16384]	-
ENSG00000169714	140.623156827362	140.215075390304	126.379829501093	134.798449136855	CNBP	3	129169484	129183922	-	1927	protein_coding	CCHC-type zinc finger nucleic acid binding protein [Source:HGNC Symbol;Acc:HGNC:13164]	Others
ENSG00000172757	121.712800414198	122.065760407512	148.380588865841	148.603945243623	CFL1	11	65823022	65862026	-	5863	protein_coding	cofilin 1 [Source:HGNC Symbol;Acc:HGNC:1874]	-
ENSG00000213585	148.750686524137	147.298028753687	115.186060184615	127.790585584074	VDAC1	5	133971915	134005133	-	3163	protein_coding	voltage dependent anion channel 1 [Source:HGNC Symbol;Acc:HGNC:12669]	-
ENSG00000213719	139.503832091967	138.342544621904	125.224852559746	134.210339635581	CLIC1	6	31730581	31739763	-	1942	protein_coding	chloride intracellular channel 1 [Source:HGNC Symbol;Acc:HGNC:2062]	-
ENSG00000283041	134.495147511577	146.45732228074	124.703790970511	130.127624021288	AC008038.1	7	133034607	133035920	-	1314	processed_pseudogene	eukaryotic translation elongation factor 1 gamma (	-
ENSG00000143933	180.608120247664	159.544628402224	91.1786988811982	101.663968921638	CALM2	2	47160082	47176601	-	6466	protein_coding	calmodulin 2 [Source:HGNC Symbol;Acc:HGNC:1445]	-
ENSG00000164032	138.854466466036	133.945161451929	122.936369124068	134.461434894968	H2AFZ	4	99948086	99950388	-	2303	protein_coding	H2A histone family member Z [Source:HGNC Symbol;Acc:HGNC:4741]	-
ENSG00000131747	128.062444747341	124.450400058468	129.677259272536	145.308164755261	TOP2A	17	40388516	40417950	-	6437	protein_coding	DNA topoisomerase II alpha [Source:HGNC Symbol;Acc:HGNC:11989]	-
ENSG00000171863	142.644205277334	155.356491005283	108.752171135818	117.923262703159	RPS7	2	3575205	3580920	+	5584	protein_coding	ribosomal protein S7 [Source:HGNC Symbol;Acc:HGNC:10440]	-
ENSG00000196419	137.691358627504	121.797270105383	133.544799242294	131.183360150368	XRCC6	22	41621119	41664048	+	3288	protein_coding	X-ray repair cross complementing 6 [Source:HGNC Symbol;Acc:HGNC:4055]	-
ENSG00000227081	142.396251066452	133.83020224556	129.374270078826	113.67358926965	AC005912.1	12	3211663	3211917	-	255	processed_pseudogene	ribosomal protein S27 (RPS27) pseudogene	-
ENSG00000090013	131.240236750478	147.820586350361	116.90144250769	123.115546215656	BLVRB	19	40447765	40465840	-	1689	protein_coding	biliverdin reductase B [Source:HGNC Symbol;Acc:HGNC:1063]	-
ENSG00000100823	136.033624417556	130.046193230525	127.180707816947	123.733069416428	APEX1	14	20455191	20457772	+	1886	protein_coding	apurinic/apyrimidinic endodeoxyribonuclease 1 [Source:HGNC Symbol;Acc:HGNC:587]	-
ENSG00000126247	122.89457810885	129.022828115592	129.81533080406	133.264794381344	CAPNS1	19	36139575	36150353	+	3478	protein_coding	calpain small subunit 1 [Source:HGNC Symbol;Acc:HGNC:1481]	-
ENSG00000125743	124.39841327073	139.303330649637	124.271020619427	126.702949857956	SNRPD2	19	45687454	45692569	-	1608	protein_coding	small nuclear ribonucleoprotein D2 polypeptide [Source:HGNC Symbol;Acc:HGNC:11159]	-
ENSG00000173812	125.368467207549	132.336579520117	127.262597091147	128.052688076484	EIF1	17	41688885	41692668	+	3623	protein_coding	eukaryotic translation initiation factor 1 [Source:HGNC Symbol;Acc:HGNC:3249]	-
ENSG00000236552	131.602918206362	148.134517340647	115.431679569078	117.251847279263	RPL13AP5	10	96750288	96750899	+	612	processed_pseudogene	ribosomal protein L13a pseudogene 5 [Source:HGNC Symbol;Acc:HGNC:23736]	-
ENSG00000125148	58.384258837747	89.8942803415675	140.465290436518	222.619946723071	MT2A	16	56608199	56609497	+	1299	protein_coding	metallothionein 2A [Source:HGNC Symbol;Acc:HGNC:7406]	-
ENSG00000149806	112.440551860984	154.405279855383	118.756872707479	124.613555156181	FAU	11	65120628	65122473	-	1846	protein_coding	FAU, ubiquitin like and ribosomal protein S30 fusion [Source:HGNC Symbol;Acc:HGNC:3597]	-
ENSG00000123975	130.758072169547	141.680232549629	118.399617478338	118.176953310354	CKS2	9	89311198	89316703	+	613	protein_coding	CDC28 protein kinase regulatory subunit 2 [Source:HGNC Symbol;Acc:HGNC:2000]	-
ENSG00000232573	135.916043423357	145.80462829703	106.490760568269	120.528291733353	RPL3P4	14	98972879	98973301	-	423	processed_pseudogene	ribosomal protein L3 pseudogene 4 [Source:HGNC Symbol;Acc:HGNC:19805]	-
ENSG00000109814	139.124054649302	124.827393402072	138.8212599127	105.908033264726	UGDH	4	39498755	39528311	-	4045	protein_coding	UDP-glucose 6-dehydrogenase [Source:HGNC Symbol;Acc:HGNC:12525]	-
ENSG00000100632	138.335164964961	121.150577274853	122.6861857959	121.730635322192	ERH	14	69380123	69398627	-	1446	protein_coding	ERH, mRNA splicing and mitosis factor [Source:HGNC Symbol;Acc:HGNC:3447]	-
ENSG00000138071	130.673123147465	130.821127574892	118.848684995175	123.142849540725	ACTR2	2	65227753	65271253	+	4347	protein_coding	ARP2 actin related protein 2 homolog [Source:HGNC Symbol;Acc:HGNC:169]	-
ENSG00000165119	135.573336811593	122.864094806112	119.707368437825	121.716423344946	HNRNPK	9	83968083	83980616	-	5114	protein_coding	heterogeneous nuclear ribonucleoprotein K [Source:HGNC Symbol;Acc:HGNC:5044]	-
ENSG00000104687	164.411991049268	146.509097331104	96.6333283813057	91.3279152066304	GSR	8	30678061	30727999	-	3760	protein_coding	glutathione-disulfide reductase [Source:HGNC Symbol;Acc:HGNC:4623]	-
ENSG00000165280	115.881575049364	108.613319629499	140.76450922239	132.523141531558	VCP	9	35056064	35073249	-	5438	protein_coding	valosin containing protein [Source:HGNC Symbol;Acc:HGNC:12666]	-
ENSG00000146731	135.743670508426	126.798086862807	115.522777732331	118.66402874509	CCT6A	7	56051630	56063989	+	3901	protein_coding	chaperonin containing TCP1 subunit 6A [Source:HGNC Symbol;Acc:HGNC:1620]	-
ENSG00000120708	94.1648404624645	105.529394682793	140.920717863772	154.618446337434	TGFBI	5	136028895	136063818	+	7810	protein_coding	transforming growth factor beta induced [Source:HGNC Symbol;Acc:HGNC:11771]	-
ENSG00000105438	127.904531686579	131.810070071359	120.817538661775	112.898814771694	KDELR1	19	48382570	48391553	-	2251	protein_coding	KDEL endoplasmic reticulum protein retention receptor 1 [Source:HGNC Symbol;Acc:HGNC:6304]	-
ENSG00000108107	117.117661959192	137.933005747886	116.91513090354	121.262650478824	RPL28	19	55385345	55403250	+	6933	protein_coding	ribosomal protein L28 [Source:HGNC Symbol;Acc:HGNC:10330]	-
ENSG00000100804	122.123817517	124.586209460819	121.986414787311	123.436325383088	PSMB5	14	23016543	23035230	-	1765	protein_coding	proteasome subunit beta 5 [Source:HGNC Symbol;Acc:HGNC:9542]	-
ENSG00000179010	122.65180154065	118.64568482546	127.303490376787	121.550305523861	MRFAP1	4	6640091	6642745	+	2655	protein_coding	Morf4 family associated protein 1 [Source:HGNC Symbol;Acc:HGNC:24549]	-
ENSG00000086061	115.178824073975	106.780686451669	136.326680659613	131.622106167748	DNAJA1	9	33025211	33039907	+	2730	protein_coding	DnaJ heat shock protein family (Hsp40) member A1 [Source:HGNC Symbol;Acc:HGNC:5229]	-
ENSG00000168003	125.430357326477	134.72750535481	112.373883000494	116.785203281878	SLC3A2	11	62856102	62888875	+	5178	protein_coding	solute carrier family 3 member 2 [Source:HGNC Symbol;Acc:HGNC:11026]	-
ENSG00000197451	115.099561812047	125.862051008681	117.452774453366	129.568053750498	HNRNPAB	5	178204507	178211163	+	2144	protein_coding	heterogeneous nuclear ribonucleoprotein A/B [Source:HGNC Symbol;Acc:HGNC:5034]	-
ENSG00000102007	97.8555242885091	117.324917078925	125.750266381591	146.262495157094	PLP2	X	49171926	49175239	+	1279	protein_coding	proteolipid protein 2 [Source:HGNC Symbol;Acc:HGNC:9087]	-
ENSG00000177469	69.9818499444716	84.3567741006848	157.836030121917	174.801379070531	CAVIN1	17	42402452	42423517	-	3828	protein_coding	caveolae associated protein 1 [Source:HGNC Symbol;Acc:HGNC:9688]	-
ENSG00000175334	126.766551970382	122.880779989682	120.480657527757	115.205963113324	BANF1	11	66002079	66004149	+	1645	protein_coding	barrier to autointegration factor 1 [Source:HGNC Symbol;Acc:HGNC:17397]	-
ENSG00000159377	112.145155481577	120.66801237044	123.127645751259	125.578948265984	PSMB4	1	151399534	151401944	+	2158	protein_coding	proteasome subunit beta 4 [Source:HGNC Symbol;Acc:HGNC:9541]	-
ENSG00000215021	114.077760841339	140.499941694946	103.904393063154	121.939834722614	PHB2	12	6965327	6970825	-	2499	protein_coding	prohibitin 2 [Source:HGNC Symbol;Acc:HGNC:30306]	-
ENSG00000263266	135.805989946901	141.782431654354	94.1311924575841	108.458573132015	RPS7P1	17	28467822	28468406	+	585	processed_pseudogene	ribosomal protein S7 pseudogene 1 [Source:HGNC Symbol;Acc:HGNC:17081]	-
ENSG00000169567	123.009487864479	134.734866521429	107.291188365369	114.073806549614	HINT1	5	131159027	131171735	-	1936	protein_coding	histidine triad nucleotide binding protein 1 [Source:HGNC Symbol;Acc:HGNC:4912]	-
ENSG00000118680	133.827761618553	120.268283965072	109.208064037841	112.361806074633	MYL12B	18	3261479	3278431	+	1932	protein_coding	myosin light chain 12B [Source:HGNC Symbol;Acc:HGNC:29827]	-
ENSG00000230202	175.622362571354	105.178606938172	98.486732580707	92.5037122319944	AL450405.1	6	117998975	117999448	+	474	processed_pseudogene	ribosomal protein L29 (RPL29) pseudogene	-
ENSG00000084623	109.578811027271	119.361023857851	119.782218933393	122.529777843441	EIF3I	1	32221928	32231604	+	1725	protein_coding	eukaryotic translation initiation factor 3 subunit I [Source:HGNC Symbol;Acc:HGNC:3272]	-
ENSG00000204262	114.50072666033	107.78382928039	124.453540039742	122.961423948704	COL5A2	2	189031896	189225312	-	7453	protein_coding	collagen type V alpha 2 chain [Source:HGNC Symbol;Acc:HGNC:2210]	-
ENSG00000140990	115.46512474003	135.6193179115	108.90948057883	108.864260017245	NDUFB10	16	1959508	1961975	+	1070	protein_coding	NADH:ubiquinone oxidoreductase subunit B10 [Source:HGNC Symbol;Acc:HGNC:7696]	-
ENSG00000089220	118.454328205306	118.42371120542	109.113430916992	114.487205017923	PEBP1	12	118135858	118145584	+	1780	protein_coding	phosphatidylethanolamine binding protein 1 [Source:HGNC Symbol;Acc:HGNC:8630]	-
ENSG00000167900	107.002316263921	102.612118131811	120.492082187889	126.025645549071	TK1	17	78174075	78187233	-	1861	protein_coding	thymidine kinase 1 [Source:HGNC Symbol;Acc:HGNC:11830]	-
ENSG00000127184	118.39307820317	121.699385902919	101.833021151158	113.877112151926	COX7C	5	86617904	86620962	+	1993	protein_coding	cytochrome c oxidase subunit 7C [Source:HGNC Symbol;Acc:HGNC:2292]	-
ENSG00000102024	144.956054529185	114.845241705533	99.0620276545621	96.4513441781743	PLS3	X	115561174	115650861	+	4099	protein_coding	plastin 3 [Source:HGNC Symbol;Acc:HGNC:9091]	-
ENSG00000228474	114.346174296512	123.750652333433	105.636194610568	110.748347350209	OST4	2	27070472	27071773	-	719	protein_coding	oligosaccharyltransferase complex subunit 4, non-catalytic [Source:HGNC Symbol;Acc:HGNC:32483]	-
ENSG00000122862	129.448597526206	98.8774354188816	109.222628873524	116.394207131321	SRGN	10	69088106	69104811	+	1220	protein_coding	serglycin [Source:HGNC Symbol;Acc:HGNC:9361]	-
ENSG00000089597	113.748800890765	108.278801889436	116.074821764814	110.289627824427	GANAB	11	62624826	62646726	-	5030	protein_coding	glucosidase II alpha subunit [Source:HGNC Symbol;Acc:HGNC:4138]	-
ENSG00000067167	117.921675686395	108.572553642507	111.129270752137	109.750321201174	TRAM1	8	70573442	70608387	-	3878	protein_coding	translocation associated membrane protein 1 [Source:HGNC Symbol;Acc:HGNC:20568]	-
ENSG00000068697	133.261978854967	117.674775668573	98.709501893245	96.3564570137268	LAPTM4A	2	20032650	20052028	-	1946	protein_coding	lysosomal protein transmembrane 4 alpha [Source:HGNC Symbol;Acc:HGNC:6924]	-
ENSG00000210176	103.569891212764	81.7148493862301	157.456818405841	99.8884058506311	MT-TH	MT	12138	12206	+	69	Mt_tRNA	mitochondrially encoded tRNA histidine [Source:HGNC Symbol;Acc:HGNC:7487]	-
ENSG00000117592	113.422033435141	110.68198491955	109.614972342533	108.481130675039	PRDX6	1	173477266	173488807	+	2367	protein_coding	peroxiredoxin 6 [Source:HGNC Symbol;Acc:HGNC:16753]	-
ENSG00000166441	109.232474155779	119.53219014025	103.543745800652	108.690626386247	RPL27A	11	8682411	8714759	+	7193	protein_coding	ribosomal protein L27a [Source:HGNC Symbol;Acc:HGNC:10329]	-
ENSG00000101856	136.512477063349	126.108820864444	89.8092949685805	87.7524623593268	PGRMC1	X	119236245	119244466	+	1919	protein_coding	progesterone receptor membrane component 1 [Source:HGNC Symbol;Acc:HGNC:16090]	-
ENSG00000143761	107.118996606185	107.751552787932	114.672304835928	110.605517750861	ARF1	1	228082660	228099212	+	3281	protein_coding	ADP ribosylation factor 1 [Source:HGNC Symbol;Acc:HGNC:652]	-
ENSG00000212802	110.652059998836	114.037145822957	100.832688031361	112.546812030561	RPL15P3	6	12514110	12514724	+	615	processed_pseudogene	ribosomal protein L15 pseudogene 3 [Source:HGNC Symbol;Acc:HGNC:21538]	-
ENSG00000074071	113.50355763695	122.587956053991	99.3550341637288	96.6491379326681	MRPS34	16	1771890	1773155	-	1097	protein_coding	mitochondrial ribosomal protein S34 [Source:HGNC Symbol;Acc:HGNC:16618]	-
ENSG00000169976	120.215557204255	112.335421032897	96.7138255020796	101.713145695313	SF3B5	6	144094881	144095573	-	693	protein_coding	splicing factor 3b subunit 5 [Source:HGNC Symbol;Acc:HGNC:21083]	-
ENSG00000176907	118.587963283282	98.3844374089818	116.237573263026	96.5239440639066	TCIM	8	40153455	40155308	+	1854	protein_coding	transcriptional and immune response regulator [Source:HGNC Symbol;Acc:HGNC:1357]	-
ENSG00000187840	107.102135556788	152.341057440876	76.2407888735761	94.0275307358799	EIF4EBP1	8	38030341	38060365	+	1073	protein_coding	eukaryotic translation initiation factor 4E binding protein 1 [Source:HGNC Symbol;Acc:HGNC:3288]	-
ENSG00000254999	112.575870004133	109.347283621844	103.765913379543	103.115116274133	BRK1	3	10115592	10127190	+	1233	protein_coding	BRICK1, SCAR/WAVE actin nucleating complex subunit [Source:HGNC Symbol;Acc:HGNC:23057]	-
ENSG00000142192	106.61238861608	103.483300126236	113.993876233118	104.457634500078	APP	21	25880550	26171128	-	6316	protein_coding	amyloid beta precursor protein [Source:HGNC Symbol;Acc:HGNC:620]	-
ENSG00000108654	106.567233174836	98.5163053958714	112.051539262077	111.101673081153	DDX5	17	64499616	64508199	-	7388	protein_coding	DEAD-box helicase 5 [Source:HGNC Symbol;Acc:HGNC:2746]	-
ENSG00000143621	100.622216784846	103.970121190618	107.157784188432	116.449977520345	ILF2	1	153661788	153671048	-	2281	protein_coding	interleukin enhancer binding factor 2 [Source:HGNC Symbol;Acc:HGNC:6037]	-
ENSG00000135404	97.8800906792991	103.069299652104	114.480984025615	111.037072621881	CD63	12	55725323	55729707	-	2633	protein_coding	CD63 molecule [Source:HGNC Symbol;Acc:HGNC:1692]	-
ENSG00000107223	117.656796010825	125.708260623773	88.5532832829016	93.7711265277928	EDF1	9	136862119	136866286	-	1200	protein_coding	endothelial differentiation related factor 1 [Source:HGNC Symbol;Acc:HGNC:3164]	-
ENSG00000067182	108.764985192482	102.610419355111	114.058915496939	99.3009674609765	TNFRSF1A	12	6328757	6342114	-	4005	protein_coding	TNF receptor superfamily member 1A [Source:HGNC Symbol;Acc:HGNC:11916]	-
ENSG00000105974	92.6131548368652	94.7014817585795	109.537498401645	121.389607266361	CAV1	7	116524785	116561184	+	4082	protein_coding	caveolin 1 [Source:HGNC Symbol;Acc:HGNC:1527]	-
ENSG00000067057	87.2661941334832	123.53496970057	92.5411385309357	112.44982598169	PFKP	10	3066333	3137712	+	4836	protein_coding	phosphofructokinase, platelet [Source:HGNC Symbol;Acc:HGNC:8878]	-
ENSG00000013275	109.720595810993	110.583417602023	98.0139349492674	96.2886872966365	PSMC4	19	39971005	39981441	+	2387	protein_coding	proteasome 26S subunit, ATPase 4 [Source:HGNC Symbol;Acc:HGNC:9551]	-
ENSG00000173915	113.364013661895	104.805950309281	96.0516472001594	98.5566524429791	ATP5MD	10	103389041	103396492	-	924	protein_coding	ATP synthase membrane subunit DAPIT [Source:HGNC Symbol;Acc:HGNC:30889]	-
ENSG00000185215	49.3517297210221	68.7056052248573	148.829047534288	145.837926205904	TNFAIP2	14	103123442	103137439	+	5029	protein_coding	TNF alpha induced protein 2 [Source:HGNC Symbol;Acc:HGNC:11895]	-
ENSG00000189343	108.784683262135	117.290057106146	85.1735885473692	100.697121408469	RPS2P46	17	19445970	19446852	-	883	processed_pseudogene	ribosomal protein S2 pseudogene 46 [Source:HGNC Symbol;Acc:HGNC:35839]	-
ENSG00000136938	118.879170384287	114.397302020549	87.1253289079104	91.1046594316096	ANP32B	9	97983361	98015943	+	1850	protein_coding	acidic nuclear phosphoprotein 32 family member B [Source:HGNC Symbol;Acc:HGNC:16677]	-
ENSG00000186907	127.57581567994	138.141211383303	77.1683079869868	67.9058458263817	RTN4RL2	11	57460549	57477534	+	2387	protein_coding	reticulon 4 receptor like 2 [Source:HGNC Symbol;Acc:HGNC:23053]	-
ENSG00000127884	102.922460379664	103.475420953246	100.87608911415	101.088396831323	ECHS1	10	133362480	133373689	-	1617	protein_coding	enoyl-CoA hydratase, short chain 1 [Source:HGNC Symbol;Acc:HGNC:3151]	-
ENSG00000235655	109.338530514218	94.9468159695171	108.151521971389	93.8383238065643	H3F3AP4	2	174719908	174720318	+	411	processed_pseudogene	H3 histone, family 3A, pseudogene 4 [Source:HGNC Symbol;Acc:HGNC:42980]	-
ENSG00000139211	123.082823262435	105.481668340212	95.2189887030545	81.7369872219106	AMIGO2	12	47075707	47079951	-	3956	protein_coding	adhesion molecule with Ig like domain 2 [Source:HGNC Symbol;Acc:HGNC:24073]	-
ENSG00000112378	102.950024793989	83.2156116182407	112.205769092867	106.992506132822	PERP	6	138088505	138107511	-	4290	protein_coding	PERP, TP53 apoptosis effector [Source:HGNC Symbol;Acc:HGNC:17637]	-
ENSG00000103363	101.765805749096	111.765035343564	87.6085882648648	103.179960193114	ELOB	16	2771414	2777297	-	1128	protein_coding	elongin B [Source:HGNC Symbol;Acc:HGNC:11619]	-
ENSG00000101367	100.315023481376	99.106534428262	99.1058850018644	104.844703889975	MAPRE1	20	32819893	32850405	+	2623	protein_coding	microtubule associated protein RP/EB family member 1 [Source:HGNC Symbol;Acc:HGNC:6890]	-
ENSG00000169813	101.114041979863	98.3554232985667	99.9818870411717	103.668578105713	HNRNPF	10	43385617	43409166	-	3253	protein_coding	heterogeneous nuclear ribonucleoprotein F [Source:HGNC Symbol;Acc:HGNC:5039]	-
ENSG00000147065	98.2162306930009	102.587433216311	97.7238462065706	104.140400050582	MSN	X	65588377	65741931	+	5971	protein_coding	moesin [Source:HGNC Symbol;Acc:HGNC:7373]	-
ENSG00000004142	96.3139147879803	97.9619083878721	101.090545881376	107.235219293676	POLDIP2	17	28347177	28357522	-	2121	protein_coding	DNA polymerase delta interacting protein 2 [Source:HGNC Symbol;Acc:HGNC:23781]	-
ENSG00000143321	103.353879243216	93.6617199949709	104.173709818393	101.404764231638	HDGF	1	156742107	156766925	-	3745	protein_coding	heparin binding growth factor [Source:HGNC Symbol;Acc:HGNC:4856]	-
ENSG00000164251	97.6384174437677	101.258833683047	99.3870786216129	104.075749435986	F2RL1	5	76818933	76835315	+	2958	protein_coding	F2R like trypsin receptor 1 [Source:HGNC Symbol;Acc:HGNC:3538]	-
ENSG00000128272	101.30960955586	102.69527296938	93.2401550781639	103.732348549414	ATF4	22	39519695	39522685	+	2514	protein_coding	activating transcription factor 4 [Source:HGNC Symbol;Acc:HGNC:786]	TF_bZIP
ENSG00000167468	91.677162315356	112.832143508752	98.1627942710058	98.1020715084929	GPX4	19	1103926	1106791	+	2019	protein_coding	glutathione peroxidase 4 [Source:HGNC Symbol;Acc:HGNC:4556]	-
ENSG00000130741	86.3176485450757	84.3879734005323	111.793247687046	118.022500022394	EIF2S3	X	24054716	24077971	+	3472	protein_coding	eukaryotic translation initiation factor 2 subunit gamma [Source:HGNC Symbol;Acc:HGNC:3267]	-
ENSG00000169564	92.8194164816293	105.361775124405	102.025855633505	100.137367834818	PCBP1	2	70087454	70089203	+	1750	protein_coding	poly(rC) binding protein 1 [Source:HGNC Symbol;Acc:HGNC:8647]	-
ENSG00000131016	97.8571943250172	90.4418785925931	108.266137008126	102.745785101646	AKAP12	6	151239999	151358557	+	8741	protein_coding	A-kinase anchoring protein 12 [Source:HGNC Symbol;Acc:HGNC:370]	-
ENSG00000130255	96.7136097534115	108.060922258672	92.3849325289868	101.377602191976	RPL36	19	5674947	5691876	+	2272	protein_coding	ribosomal protein L36 [Source:HGNC Symbol;Acc:HGNC:13631]	-
ENSG00000125356	114.726439017174	114.478832043462	80.4376314349809	87.0423606562413	NDUFA1	X	119871487	119876662	+	766	protein_coding	NADH:ubiquinone oxidoreductase subunit A1 [Source:HGNC Symbol;Acc:HGNC:7683]	-
ENSG00000136238	90.6175872109181	97.1391038219773	101.162968512388	106.632125621399	RAC1	7	6374523	6403977	+	3114	protein_coding	Rac family small GTPase 1 [Source:HGNC Symbol;Acc:HGNC:9801]	-
ENSG00000139644	107.687219967952	96.5673544267974	97.2064276949622	94.0096868746657	TMBIM6	12	49707725	49764934	+	6186	protein_coding	transmembrane BAX inhibitor motif containing 6 [Source:HGNC Symbol;Acc:HGNC:11723]	-
ENSG00000164924	114.193056606812	104.225205355145	88.9147004030097	87.0211763319139	YWHAZ	8	100916525	100953388	-	8555	protein_coding	tyrosine 3-monooxygenase/tryptophan 5-monooxygenase activation protein zeta [Source:HGNC Symbol;Acc:HGNC:12855]	-
ENSG00000101444	96.3073902693687	107.516777506907	91.0147847615953	99.507993984706	AHCY	20	34280268	34311802	-	3894	protein_coding	adenosylhomocysteinase [Source:HGNC Symbol;Acc:HGNC:343]	-
ENSG00000100345	61.9809162909655	79.072913451674	120.814880390406	132.30891041267	MYH9	22	36281277	36388067	-	9012	protein_coding	myosin heavy chain 9 [Source:HGNC Symbol;Acc:HGNC:7579]	-
ENSG00000168906	102.978487476627	101.243771521753	88.7932605859795	99.5715313644604	MAT2A	2	85539165	85545280	+	4487	protein_coding	methionine adenosyltransferase 2A [Source:HGNC Symbol;Acc:HGNC:6904]	-
ENSG00000173660	107.408832013053	107.067467878519	87.1340517406002	90.611415063065	UQCRH	1	46303631	46316776	+	1408	protein_coding	ubiquinol-cytochrome c reductase hinge protein [Source:HGNC Symbol;Acc:HGNC:12590]	-
ENSG00000146674	109.973542625087	92.9452428539044	104.58081397509	82.4816177357537	IGFBP3	7	45912245	45921874	-	4571	protein_coding	insulin like growth factor binding protein 3 [Source:HGNC Symbol;Acc:HGNC:5472]	-
ENSG00000134057	98.8874369674775	88.1677030125079	96.2714870941109	106.553393388549	CCNB1	5	69167010	69178245	+	2558	protein_coding	cyclin B1 [Source:HGNC Symbol;Acc:HGNC:1579]	-
ENSG00000146701	100.665379911282	110.5457958269	85.5395734157523	91.7217303040711	MDH2	7	76048051	76067508	+	3641	protein_coding	malate dehydrogenase 2 [Source:HGNC Symbol;Acc:HGNC:6971]	-
ENSG00000178741	101.705089601103	101.47680343135	90.4998744042661	94.3680866648634	COX5A	15	74919791	74938168	-	1411	protein_coding	cytochrome c oxidase subunit 5A [Source:HGNC Symbol;Acc:HGNC:2267]	-
ENSG00000171867	71.3365399134094	77.4585690867369	118.760464096986	120.446496379141	PRNP	20	4686236	4701590	+	2851	protein_coding	prion protein [Source:HGNC Symbol;Acc:HGNC:9449]	-
ENSG00000101474	98.0935696229442	94.9273970961514	97.2786439466172	97.6037675299219	APMAP	20	24962925	24992979	-	2454	protein_coding	adipocyte plasma membrane associated protein [Source:HGNC Symbol;Acc:HGNC:13238]	-
ENSG00000165283	94.575606715029	91.3320732379026	98.0381821059201	102.20197770217	STOML2	9	35099776	35103195	-	1806	protein_coding	stomatin like 2 [Source:HGNC Symbol;Acc:HGNC:14559]	-
ENSG00000071082	104.737709202329	112.027895492012	80.2784207934045	87.583330992117	RPL31	2	101001715	101024032	+	5791	protein_coding	ribosomal protein L31 [Source:HGNC Symbol;Acc:HGNC:10334]	-
ENSG00000138326	97.0266998357735	103.05372140145	85.9787510192357	94.2231425344512	RPS24	10	78033732	78056813	+	7857	protein_coding	ribosomal protein S24 [Source:HGNC Symbol;Acc:HGNC:10411]	-
ENSG00000177156	103.588521404105	103.246665685225	86.0286374599198	86.6692024396201	TALDO1	11	747329	765024	+	3005	protein_coding	transaldolase 1 [Source:HGNC Symbol;Acc:HGNC:11559]	-
ENSG00000063046	105.591171488234	98.7650760010604	87.4667295304018	83.9639818079138	EIF4B	12	53006158	53042209	+	6146	protein_coding	eukaryotic translation initiation factor 4B [Source:HGNC Symbol;Acc:HGNC:3285]	-
ENSG00000165672	100.688785553499	91.1018054221882	94.1088563181404	89.2514061379462	PRDX3	10	119167703	119178833	-	3417	protein_coding	peroxiredoxin 3 [Source:HGNC Symbol;Acc:HGNC:9354]	-
ENSG00000168439	103.104061420415	97.7072552361826	87.9274896820568	85.9022309590047	STIP1	11	64185272	64204543	+	4657	protein_coding	stress induced phosphoprotein 1 [Source:HGNC Symbol;Acc:HGNC:11387]	-
ENSG00000148344	34.1601115132989	38.111593436674	152.099728079609	150.073608947168	PTGES	9	129738331	129753047	-	1896	protein_coding	prostaglandin E synthase [Source:HGNC Symbol;Acc:HGNC:9599]	-
ENSG00000182899	86.7252545024324	109.974262646317	82.9913022650191	93.9268064622847	RPL35A	3	197949980	197956610	+	3109	protein_coding	ribosomal protein L35a [Source:HGNC Symbol;Acc:HGNC:10345]	-
ENSG00000075618	73.3618799130207	86.2986997074768	107.187550756683	106.4617081397	FSCN1	7	5592823	5606655	+	3692	protein_coding	fascin actin-bundling protein 1 [Source:HGNC Symbol;Acc:HGNC:11148]	-
ENSG00000137970	109.887733268726	104.6782592909	83.6125706584868	75.1218624307176	RPL7P9	1	96678874	96679620	-	747	processed_pseudogene	ribosomal protein L7 pseudogene 9 [Source:HGNC Symbol;Acc:HGNC:37028]	-
ENSG00000057019	66.722628975036	70.4726964520817	120.965954606989	114.637968298148	DCBLD2	3	98795941	98901689	-	11274	protein_coding	discoidin, CUB and LCCL domain containing 2 [Source:HGNC Symbol;Acc:HGNC:24627]	-
ENSG00000104341	120.546250981841	107.798006536019	73.36708755522	70.4554988764286	LAPTM4B	8	97775057	97853013	+	3197	protein_coding	lysosomal protein transmembrane 4 beta [Source:HGNC Symbol;Acc:HGNC:13646]	-
ENSG00000135069	92.1287931210138	131.988587607314	64.5515384415172	82.9512035788834	PSAT1	9	78297143	78330093	+	2188	protein_coding	phosphoserine aminotransferase 1 [Source:HGNC Symbol;Acc:HGNC:19129]	-
ENSG00000178035	81.7941805155805	99.6670839345174	90.0237729525831	98.9441752684368	IMPDH2	3	49024325	49029408	-	2773	protein_coding	inosine monophosphate dehydrogenase 2 [Source:HGNC Symbol;Acc:HGNC:6053]	-
ENSG00000142168	106.05851890813	94.7045303527647	83.6902321119013	85.8514179588144	SOD1	21	31659622	31668931	+	2019	protein_coding	superoxide dismutase 1 [Source:HGNC Symbol;Acc:HGNC:11179]	-
ENSG00000161011	82.8612524161528	84.9862303849967	102.304576529972	99.9600446786378	SQSTM1	5	179806398	179838078	+	7654	protein_coding	sequestosome 1 [Source:HGNC Symbol;Acc:HGNC:11280]	-
ENSG00000197756	94.6285349910118	111.490578958356	77.0143002881714	84.7585248349417	RPL37A	2	216498189	216579180	+	6841	protein_coding	ribosomal protein L37a [Source:HGNC Symbol;Acc:HGNC:10348]	-
ENSG00000125995	81.1644388864179	101.806605913606	90.668408350661	90.5910398335587	ROMO1	20	35699272	35700984	+	702	protein_coding	reactive oxygen species modulator 1 [Source:HGNC Symbol;Acc:HGNC:16185]	-
ENSG00000152661	127.310074383983	102.584287881612	72.4013561644975	60.0814958980254	GJA1	6	121435577	121449727	+	3413	protein_coding	gap junction protein alpha 1 [Source:HGNC Symbol;Acc:HGNC:4274]	-
ENSG00000108106	84.3792004081502	91.5913751582481	89.8953070472531	95.0104646051857	UBE2S	19	55399745	55407777	-	2788	protein_coding	ubiquitin conjugating enzyme E2 S [Source:HGNC Symbol;Acc:HGNC:17895]	-
ENSG00000106853	124.053829947089	103.45610078193	66.6168316489913	65.9901064183425	PTGR1	9	111549722	111599893	-	3760	protein_coding	prostaglandin reductase 1 [Source:HGNC Symbol;Acc:HGNC:18429]	-
ENSG00000134590	81.8258313920466	100.551252900214	85.7772833940211	91.1407246421364	RTL8C	X	135032366	135033546	+	1181	protein_coding	retrotransposon Gag like 8C [Source:HGNC Symbol;Acc:HGNC:2569]	-
ENSG00000165629	103.325594218549	95.5370731402864	79.9172314575779	80.0052021065029	ATP5F1C	10	7788129	7807815	+	2326	protein_coding	ATP synthase F1 subunit gamma [Source:HGNC Symbol;Acc:HGNC:833]	-
ENSG00000233276	66.0020712892078	88.3344439206097	93.3217104585631	110.991906521812	GPX1	3	49357171	49358600	-	1430	polymorphic_pseudogene	glutathione peroxidase 1 [Source:HGNC Symbol;Acc:HGNC:4553]	-
ENSG00000160691	77.4443677810584	88.905435207939	93.7236816308742	98.3485285276694	SHC1	1	154962298	154974395	-	4342	protein_coding	SHC adaptor protein 1 [Source:HGNC Symbol;Acc:HGNC:10840]	-
ENSG00000198363	109.994461397951	98.6367202923315	77.0958272540067	71.7849621151776	ASPH	8	61500556	61714640	-	20047	protein_coding	aspartate beta-hydroxylase [Source:HGNC Symbol;Acc:HGNC:757]	-
ENSG00000135047	112.163842570621	105.293711530055	69.8435555560319	69.7688204422976	CTSL	9	87725519	87731393	+	2366	protein_coding	cathepsin L [Source:HGNC Symbol;Acc:HGNC:2537]	-
ENSG00000023734	97.9259417337894	84.6462278533455	88.6512237008855	85.691961900094	STRAP	12	15882391	15903478	+	2211	protein_coding	serine/threonine kinase receptor associated protein [Source:HGNC Symbol;Acc:HGNC:30796]	-
ENSG00000173113	83.6758592191474	95.8134729548276	89.9690672991893	86.0315461453946	TRMT112	11	64316460	64318084	-	1625	protein_coding	tRNA methyltransferase subunit 11-2 [Source:HGNC Symbol;Acc:HGNC:26940]	-
ENSG00000166508	93.5774472774033	95.8281984060301	80.4545535120378	85.5148682758173	MCM7	7	100092728	100101940	-	4386	protein_coding	minichromosome maintenance complex component 7 [Source:HGNC Symbol;Acc:HGNC:6950]	-
ENSG00000119335	95.411436319888	92.5922221406519	80.9019437878696	85.8654274100132	SET	9	128683424	128696400	+	4355	protein_coding	SET nuclear proto-oncogene [Source:HGNC Symbol;Acc:HGNC:10760]	-
ENSG00000125534	75.033031765757	106.061046935009	79.5840884895418	93.8311486752788	PPDPF	20	63520724	63522206	+	1094	protein_coding	pancreatic progenitor cell differentiation and proliferation factor [Source:HGNC Symbol;Acc:HGNC:16142]	-
ENSG00000143870	102.812247531618	90.2225524579558	84.5699318306275	76.7372556144913	PDIA6	2	10783391	10837977	-	4101	protein_coding	protein disulfide isomerase family A member 6 [Source:HGNC Symbol;Acc:HGNC:30168]	-
ENSG00000069275	90.680634885669	83.6329874438877	86.99504209421	91.7892055192615	NUCKS1	1	205712819	205750276	-	6546	protein_coding	nuclear casein kinase and cyclin dependent kinase substrate 1 [Source:HGNC Symbol;Acc:HGNC:29923]	-
ENSG00000213442	83.5249608956338	93.0166190755637	87.850479447323	88.5978280616635	RPL18AP3	12	104265309	104265836	+	528	processed_pseudogene	ribosomal protein L18a pseudogene 3 [Source:HGNC Symbol;Acc:HGNC:31387]	-
ENSG00000133636	207.179385060563	127.448337016151	10.5600031583814	7.10432966561648	NTS	12	85874295	85882992	+	1555	protein_coding	neurotensin [Source:HGNC Symbol;Acc:HGNC:8038]	-
ENSG00000143153	118.503294692372	93.8251358446304	74.749497990719	64.8728607623738	ATP1B1	1	169105697	169132722	+	2962	protein_coding	ATPase Na+/K+ transporting subunit beta 1 [Source:HGNC Symbol;Acc:HGNC:804]	-
ENSG00000026025	72.8065195771106	78.0911199171116	90.2361460492887	110.263077589277	VIM	10	17228259	17237593	+	5158	protein_coding	vimentin [Source:HGNC Symbol;Acc:HGNC:12692]	-
ENSG00000101224	73.7385078568343	76.5272933412694	99.7828500583387	99.5080812798784	CDC25B	20	3786772	3806121	+	4314	protein_coding	cell division cycle 25B [Source:HGNC Symbol;Acc:HGNC:1726]	-
ENSG00000213553	90.4982195783129	92.8522506556046	79.0426807309987	86.0294966040819	RPLP0P6	2	38481851	38482804	+	954	processed_pseudogene	ribosomal protein lateral stalk subunit P0 pseudogene 6 [Source:HGNC Symbol;Acc:HGNC:36404]	-
ENSG00000160014	80.8145756734951	87.0354099224584	88.1799592608391	91.3779917982684	CALM3	19	46601074	46610793	+	3667	protein_coding	calmodulin 3 [Source:HGNC Symbol;Acc:HGNC:1449]	-
ENSG00000100644	64.9437294204486	55.9018106954834	122.613253359155	103.10583435583	HIF1A	14	61695513	61748259	+	5151	protein_coding	hypoxia inducible factor 1 subunit alpha [Source:HGNC Symbol;Acc:HGNC:4910]	Others
ENSG00000108828	70.6336791759052	87.5174034095296	90.3771936754919	96.5344495808436	VAT1	17	43014605	43025123	-	3501	protein_coding	vesicle amine transport 1 [Source:HGNC Symbol;Acc:HGNC:16919]	-
ENSG00000092199	95.4312255981298	80.633916878201	86.8933035314434	81.6654443759728	HNRNPC	14	21209136	21269494	-	7309	protein_coding	heterogeneous nuclear ribonucleoprotein C (C1/C2) [Source:HGNC Symbol;Acc:HGNC:5035]	-
ENSG00000168615	97.275062711845	91.6919409041709	78.7310613095461	76.5007378840775	ADAM9	8	38996869	39105144	+	6913	protein_coding	ADAM metallopeptidase domain 9 [Source:HGNC Symbol;Acc:HGNC:216]	-
ENSG00000186468	78.317289481239	102.317986864496	79.7837924499939	80.2057571402415	RPS23	5	82273358	82278577	-	4204	protein_coding	ribosomal protein S23 [Source:HGNC Symbol;Acc:HGNC:10410]	-
ENSG00000173801	128.137253487926	93.5637549200883	74.4446389123353	43.9063630545472	JUP	17	41754604	41786931	-	4942	protein_coding	junction plakoglobin [Source:HGNC Symbol;Acc:HGNC:6207]	-
ENSG00000164111	89.9088659033218	85.1920468595053	83.8655443642458	80.5724070895605	ANXA5	4	121667955	121697113	-	3034	protein_coding	annexin A5 [Source:HGNC Symbol;Acc:HGNC:543]	-
ENSG00000079246	102.34066774373	92.0192480067718	72.0852388386833	72.6288898106028	XRCC5	2	216107464	216206303	+	5463	protein_coding	X-ray repair cross complementing 5 [Source:HGNC Symbol;Acc:HGNC:12833]	-
ENSG00000111843	83.6810478115121	89.0711066948156	77.5503364012883	88.549261030697	TMEM14C	6	10722915	10731129	+	1321	protein_coding	transmembrane protein 14C [Source:HGNC Symbol;Acc:HGNC:20952]	-
ENSG00000172809	80.7414271236225	95.7791575962847	75.1983800721694	86.5544473494408	RPL38	17	74203582	74210655	+	3829	protein_coding	ribosomal protein L38 [Source:HGNC Symbol;Acc:HGNC:10349]	-
ENSG00000166226	92.8180885937122	84.5448870351553	78.2138770552708	82.5964911946039	CCT2	12	69585334	69601570	+	4322	protein_coding	chaperonin containing TCP1 subunit 2 [Source:HGNC Symbol;Acc:HGNC:1615]	-
ENSG00000134294	113.598541977297	75.3122090603914	85.8889232210904	61.2611375346826	SLC38A2	12	46358189	46372867	-	6602	protein_coding	solute carrier family 38 member 2 [Source:HGNC Symbol;Acc:HGNC:13448]	-
ENSG00000198931	93.947397385109	99.2745850243984	70.7962912378857	71.7634443373606	APRT	16	88809339	88811944	-	1803	protein_coding	adenine phosphoribosyltransferase [Source:HGNC Symbol;Acc:HGNC:626]	-
ENSG00000125901	83.004441220158	92.9495440386871	75.8451490392129	82.1054069801323	MRPS26	20	3045945	3048254	+	1127	protein_coding	mitochondrial ribosomal protein S26 [Source:HGNC Symbol;Acc:HGNC:14045]	-
ENSG00000170043	78.6210381976093	94.1030100666991	80.7904906484167	80.3143655305	TRAPPC1	17	7930345	7932123	-	1171	protein_coding	trafficking protein particle complex 1 [Source:HGNC Symbol;Acc:HGNC:19894]	-
ENSG00000178982	87.2529763732053	97.9634418556978	71.5421976174474	76.9910780148877	EIF3K	19	38619082	38636955	+	2798	protein_coding	eukaryotic translation initiation factor 3 subunit K [Source:HGNC Symbol;Acc:HGNC:24656]	-
ENSG00000253368	100.872699604422	111.758289709659	60.1542506565713	58.2571227377405	TRNP1	1	26993707	27000898	+	1976	protein_coding	TMF1-regulated nuclear protein 1 [Source:HGNC Symbol;Acc:HGNC:34348]	-
ENSG00000092820	75.2656120648763	79.4126057635654	85.8001091909223	87.6416245891146	EZR	6	158765741	158819412	-	3342	protein_coding	ezrin [Source:HGNC Symbol;Acc:HGNC:12691]	-
ENSG00000198467	66.8986553504096	82.5636181582124	82.8762738014212	95.7013060377303	TPM2	9	35681992	35690121	-	3248	protein_coding	tropomyosin 2 [Source:HGNC Symbol;Acc:HGNC:12011]	-
ENSG00000172531	84.139759588433	81.8600067125001	79.8768956703761	80.3994383702581	PPP1CA	11	67398183	67421183	-	2711	protein_coding	protein phosphatase 1 catalytic subunit alpha [Source:HGNC Symbol;Acc:HGNC:9281]	-
ENSG00000072778	75.1004697122083	85.6814694889619	79.70180442124	84.7012442779684	ACADVL	17	7217125	7225273	+	4865	protein_coding	acyl-CoA dehydrogenase very long chain [Source:HGNC Symbol;Acc:HGNC:92]	-
ENSG00000164405	84.150536610371	85.410833527877	76.1333374954614	79.2000824314346	UQCRQ	5	132866560	132868031	+	1472	protein_coding	ubiquinol-cytochrome c reductase complex III subunit VII [Source:HGNC Symbol;Acc:HGNC:29594]	-
ENSG00000099795	79.5369531540789	88.2996618107524	80.160277956321	76.5903167190639	NDUFB7	19	14566078	14572062	-	531	protein_coding	NADH:ubiquinone oxidoreductase subunit B7 [Source:HGNC Symbol;Acc:HGNC:7702]	-
ENSG00000161547	83.7788929107149	79.6720850652687	76.4617247855973	83.9103748242909	SRSF2	17	76734115	76737374	-	3017	protein_coding	serine and arginine rich splicing factor 2 [Source:HGNC Symbol;Acc:HGNC:10783]	-
ENSG00000108424	78.4348173978885	72.9516849024495	88.2610397377085	84.0688986574641	KPNB1	17	47649476	47685505	+	7678	protein_coding	karyopherin subunit beta 1 [Source:HGNC Symbol;Acc:HGNC:6400]	-
ENSG00000089693	82.4645747392625	80.4084628201576	79.8924508892076	80.7366686419522	MLF2	12	6747996	6767475	-	3781	protein_coding	myeloid leukemia factor 2 [Source:HGNC Symbol;Acc:HGNC:7126]	-
ENSG00000128524	85.9233102210098	84.8763871518237	73.754318866802	78.5574378617643	ATP6V1F	7	128862826	128865844	+	789	protein_coding	ATPase H+ transporting V1 subunit F [Source:HGNC Symbol;Acc:HGNC:16832]	-
ENSG00000090861	86.5096662616946	99.7096712421292	68.0175438079114	68.7145633257875	AARS	16	70252295	70289543	-	4498	protein_coding	alanyl-tRNA synthetase [Source:HGNC Symbol;Acc:HGNC:20]	-
ENSG00000088986	81.8210565591868	87.0591922313915	75.0939935479061	78.620460207577	DYNLL1	12	120469850	120498493	+	2957	protein_coding	dynein light chain LC8-type 1 [Source:HGNC Symbol;Acc:HGNC:15476]	-
ENSG00000118785	87.7649210304888	80.3149181244941	76.9473748561594	77.2080138285361	SPP1	4	87975650	87983426	+	2321	protein_coding	secreted phosphoprotein 1 [Source:HGNC Symbol;Acc:HGNC:11255]	-
ENSG00000062716	88.8733539242727	81.8762219731813	77.542028332642	73.5909204665276	VMP1	17	59707192	59842255	+	6916	protein_coding	vacuole membrane protein 1 [Source:HGNC Symbol;Acc:HGNC:29559]	-
ENSG00000113013	84.7159101717174	84.9503355764269	74.9073749866665	77.0888382061729	HSPA9	5	138553756	138575724	-	8254	protein_coding	heat shock protein family A (Hsp70) member 9 [Source:HGNC Symbol;Acc:HGNC:5244]	-
ENSG00000133112	88.3925177595265	77.5054794160009	78.2603149482132	77.3470500322297	TPT1	13	45333471	45341370	-	7269	protein_coding	tumor protein, translationally-controlled 1 [Source:HGNC Symbol;Acc:HGNC:12022]	-
ENSG00000177697	73.9779859989873	78.3958866842875	83.4848567809149	84.2952453185418	CD151	11	832843	839831	+	3938	protein_coding	CD151 molecule (Raph blood group) [Source:HGNC Symbol;Acc:HGNC:1630]	-
ENSG00000188486	69.526999712457	75.7206684140028	81.8529024336658	92.4327893839925	H2AFX	11	119093854	119095467	-	1614	protein_coding	H2A histone family member X [Source:HGNC Symbol;Acc:HGNC:4739]	-
ENSG00000057608	82.994865880464	75.9483043295785	78.9351184418157	81.3763441409761	GDI2	10	5765223	5842132	-	4033	protein_coding	GDP dissociation inhibitor 2 [Source:HGNC Symbol;Acc:HGNC:4227]	-
ENSG00000002834	75.322728348327	79.0531279078513	83.0387817026745	81.4185003263756	LASP1	17	38869859	38921770	+	7061	protein_coding	LIM and SH3 protein 1 [Source:HGNC Symbol;Acc:HGNC:6513]	-
ENSG00000260260	72.2877571669934	111.644264827786	58.6032506860161	76.1809112431807	SNHG19	16	2154797	2155358	-	342	lincRNA	small nucleolar RNA host gene 19 [Source:HGNC Symbol;Acc:HGNC:49574]	-
ENSG00000244038	77.9626350165315	76.9422621462115	82.7375006383193	80.4812165337293	DDOST	1	20651767	20661544	-	2721	protein_coding	dolichyl-diphosphooligosaccharide--protein glycosyltransferase non-catalytic subunit [Source:HGNC Symbol;Acc:HGNC:2728]	-
ENSG00000265354	77.7633181512567	78.2763358256157	78.4336387987575	82.9226469086646	TIMM23	10	45972449	46003734	+	1222	protein_coding	translocase of inner mitochondrial membrane 23 [Source:HGNC Symbol;Acc:HGNC:17312]	-
ENSG00000189060	86.7664143742023	95.6263364539146	62.6893684295452	72.3004989737054	H1F0	22	37805093	37807436	+	2344	protein_coding	H1 histone family member 0 [Source:HGNC Symbol;Acc:HGNC:4714]	-
ENSG00000103018	118.36344658518	89.20959828024	62.4954076661438	46.8846604102184	CYB5B	16	69424525	69466266	+	6903	protein_coding	cytochrome b5 type B [Source:HGNC Symbol;Acc:HGNC:24374]	-
ENSG00000198830	76.6211690746849	71.3202940658446	82.7487131567685	85.8398384716405	HMGN2	1	26472450	26475972	+	2509	protein_coding	high mobility group nucleosomal binding domain 2 [Source:HGNC Symbol;Acc:HGNC:4986]	-
ENSG00000259781	95.6749727210207	69.5947676437149	72.0338733679889	78.6191039658959	HMGB1P6	15	71164770	71165415	-	646	processed_pseudogene	high mobility group box 1 pseudogene 6 [Source:HGNC Symbol;Acc:HGNC:4998]	-
ENSG00000185825	96.8361567292667	85.3668008835217	67.6533966430985	64.2391974296033	BCAP31	X	153700492	153724746	-	3533	protein_coding	B cell receptor associated protein 31 [Source:HGNC Symbol;Acc:HGNC:16695]	-
ENSG00000136930	88.4477065189845	85.5222564409533	67.9599903682033	70.4091417110463	PSMB7	9	124353466	124415444	-	1787	protein_coding	proteasome subunit beta 7 [Source:HGNC Symbol;Acc:HGNC:9544]	-
ENSG00000114638	147.201867161883	123.123631996071	20.2729770545382	20.7088693281059	UPK1B	3	119173517	119205153	+	2266	protein_coding	uroplakin 1B [Source:HGNC Symbol;Acc:HGNC:12578]	-
ENSG00000104904	79.4460544242895	73.6271020161375	77.2877271489179	80.4070369241736	OAZ1	19	2269509	2273490	+	3436	protein_coding	ornithine decarboxylase antizyme 1 [Source:HGNC Symbol;Acc:HGNC:8095]	-
ENSG00000175063	72.5415864076288	76.6883527574545	71.8298824543403	89.3627902710231	UBE2C	20	45812576	45816957	+	1286	protein_coding	ubiquitin conjugating enzyme E2 C [Source:HGNC Symbol;Acc:HGNC:15937]	-
ENSG00000100994	74.1665481287892	94.5181818448236	67.2513912453777	72.9180897425483	PYGB	20	25248069	25298014	+	4474	protein_coding	glycogen phosphorylase B [Source:HGNC Symbol;Acc:HGNC:9723]	-
ENSG00000168209	70.6066848258058	83.7053714577452	78.729457280043	75.4837700023368	DDIT4	10	72273920	72276036	+	2058	protein_coding	DNA damage inducible transcript 4 [Source:HGNC Symbol;Acc:HGNC:24944]	-
ENSG00000283498	115.128883840962	73.8975464573307	63.0334789556986	55.7824864712786	MIR1244-2	5	118974586	118974670	+	85	miRNA	microRNA 1244-2 [Source:HGNC Symbol;Acc:HGNC:38321]	-
ENSG00000063244	71.0619175424954	68.8459494630652	86.0905814858123	81.4177920690013	U2AF2	19	55654146	55674715	+	4115	protein_coding	U2 small nuclear RNA auxiliary factor 2 [Source:HGNC Symbol;Acc:HGNC:23156]	-
ENSG00000156261	85.5783540948687	76.3128051598038	74.3774018855882	70.8863093987982	CCT8	21	29055805	29073797	-	3341	protein_coding	chaperonin containing TCP1 subunit 8 [Source:HGNC Symbol;Acc:HGNC:1623]	-
ENSG00000105854	101.019812873517	80.2180252075583	68.3795181532765	57.0348468460882	PON2	7	95404863	95435329	-	3843	protein_coding	paraoxonase 2 [Source:HGNC Symbol;Acc:HGNC:9205]	-
ENSG00000165637	86.5173317574519	81.3877648328066	68.9481579721989	69.3713547800679	VDAC2	10	75210154	75231448	+	2827	protein_coding	voltage dependent anion channel 2 [Source:HGNC Symbol;Acc:HGNC:12672]	-
ENSG00000173726	81.3036369594059	84.6890911701103	68.0417384642926	71.5006674097983	TOMM20	1	235109336	235128936	-	3542	protein_coding	translocase of outer mitochondrial membrane 20 [Source:HGNC Symbol;Acc:HGNC:20947]	-
ENSG00000125977	78.6586090714004	81.1157194267956	71.0337434453939	74.5922303975742	EIF2S2	20	34088298	34112332	-	2656	protein_coding	eukaryotic translation initiation factor 2 subunit beta [Source:HGNC Symbol;Acc:HGNC:3266]	-
ENSG00000116288	83.988433130526	81.3380600141837	70.7201857077824	69.2947609232305	PARK7	1	7954291	7985505	+	2397	protein_coding	Parkinsonism associated deglycase [Source:HGNC Symbol;Acc:HGNC:16369]	-
ENSG00000142227	65.1923256934185	75.1527390899564	79.5778590495275	85.0075844861138	EMP3	19	48321509	48330553	+	1667	protein_coding	epithelial membrane protein 3 [Source:HGNC Symbol;Acc:HGNC:3335]	-
ENSG00000106366	32.2511885252388	60.7151712136527	83.8077050326311	127.72031510435	SERPINE1	7	101127089	101139266	+	3190	protein_coding	serpin family E member 1 [Source:HGNC Symbol;Acc:HGNC:8583]	-
ENSG00000102317	53.9242861555661	68.5081878531567	82.6517787432446	99.1125713600288	RBM3	X	48574449	48579066	+	3731	protein_coding	RNA binding motif protein 3 [Source:HGNC Symbol;Acc:HGNC:9900]	-
ENSG00000255302	74.5791894172689	70.3359321522903	80.7614544278753	78.4700069552479	EID1	15	48877886	48880183	+	2298	protein_coding	EP300 interacting inhibitor of differentiation 1 [Source:HGNC Symbol;Acc:HGNC:1191]	-
ENSG00000198959	36.7732817703158	41.0455437465801	115.159160971653	110.920265337322	TGM2	20	38127387	38166578	-	8036	protein_coding	transglutaminase 2 [Source:HGNC Symbol;Acc:HGNC:11778]	-
ENSG00000072506	63.3419446173617	70.4402444886162	83.5133399766395	86.2770499460541	HSD17B10	X	53431258	53434373	-	1115	protein_coding	hydroxysteroid 17-beta dehydrogenase 10 [Source:HGNC Symbol;Acc:HGNC:4800]	-
ENSG00000210174	70.3241714554861	76.0907504406191	83.1916214422432	73.6983524672087	MT-TR	MT	10405	10469	+	65	Mt_tRNA	mitochondrially encoded tRNA arginine [Source:HGNC Symbol;Acc:HGNC:7496]	-
ENSG00000023839	94.7933690090803	72.815848038728	70.9740666477156	64.3749628631244	ABCC2	10	99782640	99852594	+	7837	protein_coding	ATP binding cassette subfamily C member 2 [Source:HGNC Symbol;Acc:HGNC:53]	-
ENSG00000141367	75.9346671871303	69.0027260321784	79.4945284312074	78.0717316743861	CLTC	17	59619689	59696956	+	11836	protein_coding	clathrin heavy chain [Source:HGNC Symbol;Acc:HGNC:2092]	-
ENSG00000160789	66.6394676227846	73.554755207609	79.0345808142	82.8852112112037	LMNA	1	156082573	156140089	+	6985	protein_coding	lamin A/C [Source:HGNC Symbol;Acc:HGNC:6636]	-
ENSG00000170144	90.483823092987	79.2425950511132	67.215240319646	64.9566499261287	HNRNPA3	2	177212563	177223958	+	6033	protein_coding	heterogeneous nuclear ribonucleoprotein A3 [Source:HGNC Symbol;Acc:HGNC:24941]	-
ENSG00000167004	85.4874121184399	68.5893509868034	77.9831447968578	69.7253954608902	PDIA3	15	43746392	43773279	+	4240	protein_coding	protein disulfide isomerase family A member 3 [Source:HGNC Symbol;Acc:HGNC:4606]	-
ENSG00000170540	83.8396749896341	69.8577847130365	70.3142144924679	77.6958134003519	ARL6IP1	16	18791667	18801678	-	3666	protein_coding	ADP ribosylation factor like GTPase 6 interacting protein 1 [Source:HGNC Symbol;Acc:HGNC:697]	-
ENSG00000188643	75.1682713001358	77.6921901030378	67.721153904491	80.722106355357	S100A16	1	153606886	153613145	-	1701	protein_coding	S100 calcium binding protein A16 [Source:HGNC Symbol;Acc:HGNC:20441]	-
ENSG00000088826	40.2765464727057	46.0173406390119	110.400909214165	104.317165535722	SMOX	20	4120980	4187747	+	2946	protein_coding	spermine oxidase [Source:HGNC Symbol;Acc:HGNC:15862]	-
ENSG00000167553	63.672269373567	65.1478785353174	76.0374706253782	95.3142927225754	TUBA1C	12	49188736	49274603	+	4631	protein_coding	tubulin alpha 1c [Source:HGNC Symbol;Acc:HGNC:20768]	-
ENSG00000124207	76.1562816716333	72.3012308298593	74.4406341263607	77.1170931730922	CSE1L	20	49046246	49096960	+	3800	protein_coding	chromosome segregation 1 like [Source:HGNC Symbol;Acc:HGNC:2431]	-
ENSG00000185043	58.9578603694283	61.2189373280063	85.9743886458265	93.7782108118957	CIB1	15	90229975	90234047	-	1472	protein_coding	calcium and integrin binding 1 [Source:HGNC Symbol;Acc:HGNC:16920]	-
ENSG00000075415	75.8738060467999	78.992052435837	70.2432060379907	73.8828079953565	SLC25A3	12	98593591	98606379	+	8896	protein_coding	solute carrier family 25 member 3 [Source:HGNC Symbol;Acc:HGNC:10989]	-
ENSG00000224631	79.1685043708304	79.5188672890923	61.5300302526916	77.8995890450791	RPS27AP16	16	61055399	61055964	-	566	transcribed_processed_pseudogene	ribosomal protein S27a pseudogene 16 [Source:HGNC Symbol;Acc:HGNC:36855]	-
ENSG00000092841	65.736238060007	72.6915129670406	81.9544635803914	77.7183931331796	MYL6	12	56158161	56163496	+	4609	protein_coding	myosin light chain 6 [Source:HGNC Symbol;Acc:HGNC:7587]	-
ENSG00000111639	73.6379093046023	81.2836620680463	70.4643008205539	72.5501946056424	MRPL51	12	6491886	6493841	-	1551	protein_coding	mitochondrial ribosomal protein L51 [Source:HGNC Symbol;Acc:HGNC:14044]	-
ENSG00000099341	78.5638273884212	79.8193197415983	66.7853374872061	71.5197837319807	PSMD8	19	38374536	38383824	+	3105	protein_coding	proteasome 26S subunit, non-ATPase 8 [Source:HGNC Symbol;Acc:HGNC:9566]	-
ENSG00000183684	76.8566913105195	68.6267022398367	74.0993415402609	76.7384596732666	ALYREF	17	81887844	81891586	-	1574	protein_coding	Aly/REF export factor [Source:HGNC Symbol;Acc:HGNC:19071]	-
ENSG00000117399	58.4738744741932	72.4168888884322	76.727045768413	88.4569158110156	CDC20	1	43358955	43363203	+	2038	protein_coding	cell division cycle 20 [Source:HGNC Symbol;Acc:HGNC:1723]	-
ENSG00000242372	70.6575707363996	77.2360771869816	67.5859684490474	80.5901383649763	EIF6	20	35278911	35284985	-	1631	protein_coding	eukaryotic translation initiation factor 6 [Source:HGNC Symbol;Acc:HGNC:6159]	-
ENSG00000197903	79.5894609851653	72.3061842441632	78.5161116913175	64.9188176293989	HIST1H2BK	6	27146418	27146798	-	381	protein_coding	histone cluster 1 H2B family member k [Source:HGNC Symbol;Acc:HGNC:13954]	-
ENSG00000006125	68.352608464453	71.2256360292913	74.7185767837227	80.3933187751053	AP2B1	17	35578046	35726409	+	7587	protein_coding	adaptor related protein complex 2 subunit beta 1 [Source:HGNC Symbol;Acc:HGNC:563]	-
ENSG00000169021	82.9638528140575	77.1133225400657	66.8410168398598	67.069720735978	UQCRFS1	19	29205321	29213541	-	3475	protein_coding	ubiquinol-cytochrome c reductase, Rieske iron-sulfur polypeptide 1 [Source:HGNC Symbol;Acc:HGNC:12587]	-
ENSG00000172216	78.7979515552593	68.2463231265339	79.1827345606763	67.4995370127786	CEBPB	20	50190734	50192689	+	1956	protein_coding	CCAAT enhancer binding protein beta [Source:HGNC Symbol;Acc:HGNC:1834]	C/EBP
ENSG00000088930	80.9214855106218	67.6193725947934	74.9413650274488	69.9587998732372	XRN2	20	21303304	21389827	+	3437	protein_coding	5'-3' exoribonuclease 2 [Source:HGNC Symbol;Acc:HGNC:12836]	-
ENSG00000203875	67.203414125429	89.4527309394128	62.9402957023125	73.1655571281219	SNHG5	6	85660950	85678748	-	2806	processed_transcript	small nucleolar RNA host gene 5 [Source:HGNC Symbol;Acc:HGNC:21026]	-
ENSG00000210164	56.807015053106	66.1877630670974	94.8420400953798	74.0411869399703	MT-TG	MT	9991	10058	+	68	Mt_tRNA	mitochondrially encoded tRNA glycine [Source:HGNC Symbol;Acc:HGNC:7486]	-
ENSG00000174437	72.0676923551377	67.4470183389107	82.4145136752259	69.4975228501812	ATP2A2	12	110280756	110351093	+	13745	protein_coding	ATPase sarcoplasmic/endoplasmic reticulum Ca2+ transporting 2 [Source:HGNC Symbol;Acc:HGNC:812]	-
ENSG00000042753	77.0006198564128	73.114548259359	68.708245731792	70.224213402931	AP2S1	19	46838136	46850992	-	1704	protein_coding	adaptor related protein complex 2 subunit sigma 1 [Source:HGNC Symbol;Acc:HGNC:565]	-
ENSG00000122705	67.6323465631598	63.5198928628548	79.592472737025	76.7139238739998	CLTA	9	36190856	36304781	+	2515	protein_coding	clathrin light chain A [Source:HGNC Symbol;Acc:HGNC:2090]	-
ENSG00000165732	73.1279043447248	67.7351675361587	69.8389693841179	75.9319536447152	DDX21	10	68956128	68985073	+	5020	protein_coding	DExD-box helicase 21 [Source:HGNC Symbol;Acc:HGNC:2744]	-
ENSG00000120129	61.9897055794964	75.6460397644432	71.6256684105086	76.7239547409709	DUSP1	5	172768090	172771195	-	2019	protein_coding	dual specificity phosphatase 1 [Source:HGNC Symbol;Acc:HGNC:3064]	-
ENSG00000166228	80.49654929417	84.6379952082054	59.6299777398842	61.0565214279584	PCBD1	10	70882280	70888784	-	1614	protein_coding	pterin-4 alpha-carbinolamine dehydratase 1 [Source:HGNC Symbol;Acc:HGNC:8646]	-
ENSG00000070087	74.362205307587	79.0223676522569	64.9379909929873	67.4905554993024	PFN2	3	149964904	150050788	-	3709	protein_coding	profilin 2 [Source:HGNC Symbol;Acc:HGNC:8882]	-
ENSG00000102393	86.8227597687853	71.3948641277124	64.154587230165	62.8692067985576	GLA	X	101397803	101408012	-	2275	protein_coding	galactosidase alpha [Source:HGNC Symbol;Acc:HGNC:4296]	-
ENSG00000132475	65.1579734881491	72.1565832573387	69.6347190126194	77.6654200815329	H3F3B	17	75776434	75785893	-	6134	protein_coding	H3 histone family member 3B [Source:HGNC Symbol;Acc:HGNC:4765]	-
ENSG00000123131	68.2698591620363	64.4473470052859	74.9356338775583	76.9422459289498	PRDX4	X	23664262	23686399	+	1904	protein_coding	peroxiredoxin 4 [Source:HGNC Symbol;Acc:HGNC:17169]	-
ENSG00000163041	76.6599773810531	71.6102000531033	70.7403165118476	65.3981205798789	H3F3A	1	226061851	226072001	+	3146	protein_coding	H3 histone family member 3A [Source:HGNC Symbol;Acc:HGNC:4764]	-
ENSG00000184840	69.7112096747323	70.8641890578946	72.7269812882718	70.7780953175483	TMED9	5	177592158	177596124	+	2440	protein_coding	transmembrane p24 trafficking protein 9 [Source:HGNC Symbol;Acc:HGNC:24878]	-
ENSG00000069849	82.6442407592775	68.848289112883	69.499632620501	62.8044815126984	ATP1B3	3	141876124	141926514	+	2584	protein_coding	ATPase Na+/K+ transporting subunit beta 3 [Source:HGNC Symbol;Acc:HGNC:806]	-
ENSG00000150753	79.233414088229	70.8468871117435	66.3898029019198	67.3073719629152	CCT5	5	10249921	10266412	+	5839	protein_coding	chaperonin containing TCP1 subunit 5 [Source:HGNC Symbol;Acc:HGNC:1618]	-
ENSG00000084234	61.2411541172361	65.9342716718368	77.0502251092025	78.6113475598579	APLP2	11	130068147	130144811	+	7463	protein_coding	amyloid beta precursor like protein 2 [Source:HGNC Symbol;Acc:HGNC:598]	-
ENSG00000102172	60.238228894431	57.1984034677932	79.0769152253943	86.2895321581413	SMS	X	21940573	21994835	+	2160	protein_coding	spermine synthase [Source:HGNC Symbol;Acc:HGNC:11123]	-
ENSG00000221983	70.1077193207654	76.8762204492317	68.7346413987896	66.840368579794	UBA52	19	18571730	18577550	+	4306	protein_coding	ubiquitin A-52 residue ribosomal protein fusion product 1 [Source:HGNC Symbol;Acc:HGNC:12458]	-
ENSG00000101160	64.9183209316408	74.3098236516017	74.3171544197223	68.9810438916705	CTSZ	20	58995185	59007247	-	2038	protein_coding	cathepsin Z [Source:HGNC Symbol;Acc:HGNC:2547]	-
ENSG00000182195	65.9197213539253	69.9087213316854	72.8877956666838	73.4816214361461	LDOC1	X	141175745	141177125	-	1381	protein_coding	LDOC1, regulator of NFKB signaling [Source:HGNC Symbol;Acc:HGNC:6548]	-
ENSG00000135940	83.6375871871407	84.0219306739162	56.4951346296015	57.7012727877249	COX5B	2	97646040	97648383	+	1441	protein_coding	cytochrome c oxidase subunit 5B [Source:HGNC Symbol;Acc:HGNC:2269]	-
ENSG00000067704	79.5452787655193	72.5675568697972	66.9284048095371	62.7655665155477	IARS2	1	220094102	220148041	+	4165	protein_coding	isoleucyl-tRNA synthetase 2, mitochondrial [Source:HGNC Symbol;Acc:HGNC:29685]	-
ENSG00000108960	88.3618352801585	68.138452592582	73.3525427959515	51.7068248048582	MMD	17	55392613	55421992	-	3270	protein_coding	monocyte to macrophage differentiation associated [Source:HGNC Symbol;Acc:HGNC:7153]	-
ENSG00000173457	66.5597440825657	76.1160373969589	67.1154556755834	71.7421812644753	PPP1R14B	11	64244480	64246941	-	1655	protein_coding	protein phosphatase 1 regulatory inhibitor subunit 14B [Source:HGNC Symbol;Acc:HGNC:9057]	-
ENSG00000189067	72.8297367692706	68.8222792498141	73.904700942916	65.5650493721696	LITAF	16	11547722	11636381	-	5060	protein_coding	lipopolysaccharide induced TNF factor [Source:HGNC Symbol;Acc:HGNC:16841]	zf-LITAF-like
ENSG00000169223	72.8215962731402	69.1208764397156	71.8572151438354	66.3437044681021	LMAN2	5	177331562	177351852	-	2357	protein_coding	lectin, mannose binding 2 [Source:HGNC Symbol;Acc:HGNC:16986]	-
ENSG00000102265	41.6535625409948	49.8762277871962	93.8431048155852	94.5593324359261	TIMP1	X	47582313	47586789	+	1541	protein_coding	TIMP metallopeptidase inhibitor 1 [Source:HGNC Symbol;Acc:HGNC:11820]	-
ENSG00000132963	75.1114976813291	66.9497362682885	66.4589094148211	71.165801039389	POMP	13	28659104	28678925	+	1428	protein_coding	proteasome maturation protein [Source:HGNC Symbol;Acc:HGNC:20330]	-
ENSG00000143256	66.1881439791581	80.7270036986332	61.2609964247489	71.0479399481908	PFDN2	1	161100556	161118111	-	677	protein_coding	prefoldin subunit 2 [Source:HGNC Symbol;Acc:HGNC:8867]	-
ENSG00000165704	77.0276073160568	74.4016669717864	62.4703206501682	65.1954800684774	HPRT1	X	134460153	134520513	+	1624	protein_coding	hypoxanthine phosphoribosyltransferase 1 [Source:HGNC Symbol;Acc:HGNC:5157]	-
ENSG00000086598	76.2657661276069	65.6913500964567	70.0234839834955	66.8771216772294	TMED2	12	123584531	123598577	+	3830	protein_coding	transmembrane p24 trafficking protein 2 [Source:HGNC Symbol;Acc:HGNC:16996]	-
ENSG00000138069	76.4527744256385	75.8460745673726	65.3074322916161	61.1314682377828	RAB1A	2	65070696	65130331	-	3312	protein_coding	RAB1A, member RAS oncogene family [Source:HGNC Symbol;Acc:HGNC:9758]	-
ENSG00000105677	70.94604195366	82.8156446630496	58.3401649409771	65.9850462154119	TMEM147	19	35545595	35547526	+	1932	protein_coding	transmembrane protein 147 [Source:HGNC Symbol;Acc:HGNC:30414]	-
ENSG00000104408	79.1766495125417	78.8378736205569	58.9285371114115	60.8475709103044	EIF3E	8	108201216	108435333	-	6005	protein_coding	eukaryotic translation initiation factor 3 subunit E [Source:HGNC Symbol;Acc:HGNC:3277]	-
ENSG00000115310	68.2864097566431	68.3075966177045	69.4042743744336	70.622230194848	RTN4	2	54972187	55112621	-	6644	protein_coding	reticulon 4 [Source:HGNC Symbol;Acc:HGNC:14085]	-
ENSG00000184216	64.4617402173894	78.4470723550387	61.9842046674921	71.6546741358325	IRAK1	X	154010500	154019980	-	4001	protein_coding	interleukin 1 receptor associated kinase 1 [Source:HGNC Symbol;Acc:HGNC:6112]	-
ENSG00000113732	67.4357254070554	66.3414765317302	72.5652410857261	70.1448884545399	ATP6V0E1	5	172983757	173035445	+	1623	protein_coding	ATPase H+ transporting V0 subunit e1 [Source:HGNC Symbol;Acc:HGNC:863]	-
ENSG00000166794	68.087166097316	65.8935546332709	76.2966284150137	66.0706804188533	PPIB	15	64155812	64163205	-	1911	protein_coding	peptidylprolyl isomerase B [Source:HGNC Symbol;Acc:HGNC:9255]	-
ENSG00000088325	65.3456635663126	66.4575136858068	66.8939436027902	76.9087961380467	TPX2	20	31739271	31801805	+	3605	protein_coding	TPX2, microtubule nucleation factor [Source:HGNC Symbol;Acc:HGNC:1249]	-
ENSG00000123144	67.2743086018833	79.3389896801848	63.2682684239913	65.3032542513634	TRIR	19	12730640	12734775	-	1402	protein_coding	telomerase RNA component interacting RNase [Source:HGNC Symbol;Acc:HGNC:28424]	-
ENSG00000166197	58.981040028858	65.6047933710819	68.516344889211	80.5006653163771	NOLC1	10	102152176	102163871	+	3970	protein_coding	nucleolar and coiled-body phosphoprotein 1 [Source:HGNC Symbol;Acc:HGNC:15608]	-
ENSG00000006327	52.1530204215907	73.6264477274854	65.045595630516	81.4957182439126	TNFRSF12A	16	3018445	3022383	+	1848	protein_coding	TNF receptor superfamily member 12A [Source:HGNC Symbol;Acc:HGNC:18152]	-
ENSG00000140319	76.5832227873045	69.8592785092727	63.0698656965754	62.1929478057418	SRP14	15	40035739	40039188	-	2005	protein_coding	signal recognition particle 14 [Source:HGNC Symbol;Acc:HGNC:11299]	-
ENSG00000203950	66.9259984986659	79.7599486832103	62.5513388187589	61.4400639468099	RTL8A	X	135050932	135052196	-	1265	protein_coding	retrotransposon Gag like 8A [Source:HGNC Symbol;Acc:HGNC:24514]	-
ENSG00000235552	64.4551154742467	77.4781849956717	59.9071051428156	68.7817368121868	RPL6P27	18	6462144	6463015	-	872	transcribed_processed_pseudogene	ribosomal protein L6 pseudogene 27 [Source:HGNC Symbol;Acc:HGNC:36133]	-
ENSG00000168385	77.9329418493533	70.2601858212638	60.4891168165925	61.8274221756345	SEPT2	2	241315100	241354027	+	7378	protein_coding	septin 2 [Source:HGNC Symbol;Acc:HGNC:7729]	-
ENSG00000011304	64.74607670453	62.2423001897164	71.2323830103817	72.1114867625389	PTBP1	19	797075	812327	+	6883	protein_coding	polypyrimidine tract binding protein 1 [Source:HGNC Symbol;Acc:HGNC:9583]	-
ENSG00000130985	53.2493326956296	53.5312673462585	80.6378915825829	82.8640028120936	UBA1	X	47190861	47215128	+	6437	protein_coding	ubiquitin like modifier activating enzyme 1 [Source:HGNC Symbol;Acc:HGNC:12469]	-
ENSG00000143612	78.3667311281924	70.0761613468017	64.0094967235485	57.7791027483115	C1orf43	1	154206696	154220637	-	2670	protein_coding	chromosome 1 open reading frame 43 [Source:HGNC Symbol;Acc:HGNC:29876]	-
ENSG00000128595	67.1909584409635	61.2868479909972	70.3851722120501	70.8497113947086	CALU	7	128739292	128771807	+	4537	protein_coding	calumenin [Source:HGNC Symbol;Acc:HGNC:1458]	-
ENSG00000244716	56.1451195023371	84.5704133500827	61.2299685050976	67.6415104828656	BX679664.3	1	108992282	108992836	+	555	processed_pseudogene	ribosomal protein L17 (RPL17) pseudogene	-
ENSG00000155876	62.9631937769228	55.4662783104903	76.7404654582087	72.7224723552953	RRAGA	9	19049395	19050983	+	1589	protein_coding	Ras related GTP binding A [Source:HGNC Symbol;Acc:HGNC:16963]	-
ENSG00000082781	82.6860600679924	69.3438483948025	62.9066472050467	52.7559945146841	ITGB5	3	124761948	124901418	-	6447	protein_coding	integrin subunit beta 5 [Source:HGNC Symbol;Acc:HGNC:6160]	-
ENSG00000100300	60.9299159394345	77.536736179233	61.8160511293619	67.0231703217988	TSPO	22	43151514	43163242	+	1455	protein_coding	translocator protein [Source:HGNC Symbol;Acc:HGNC:1158]	-
ENSG00000175550	49.110651086978	80.011373448354	62.6618557455822	75.4751552971255	DRAP1	11	65919257	65921561	+	1737	protein_coding	DR1 associated protein 1 [Source:HGNC Symbol;Acc:HGNC:3019]	-
ENSG00000107581	67.0468375102213	66.8298813984694	65.8388463579371	67.2543084393128	EIF3A	10	119033670	119080823	-	7101	protein_coding	eukaryotic translation initiation factor 3 subunit A [Source:HGNC Symbol;Acc:HGNC:3271]	-
ENSG00000105220	68.8240745608133	70.807857982593	65.0732249347018	62.1683739409312	GPI	19	34359480	34402413	+	10680	protein_coding	glucose-6-phosphate isomerase [Source:HGNC Symbol;Acc:HGNC:4458]	-
ENSG00000156482	69.209480321219	85.8009656508089	55.7446767728379	55.9218645015228	RPL30	8	98024851	98046469	-	4027	protein_coding	ribosomal protein L30 [Source:HGNC Symbol;Acc:HGNC:10333]	-
ENSG00000092010	49.7771070701164	53.3190660021857	78.8016798567288	84.7536542599212	PSME1	14	24136158	24138967	+	1781	protein_coding	proteasome activator subunit 1 [Source:HGNC Symbol;Acc:HGNC:9568]	-
ENSG00000116096	73.4294641425194	77.0624498888135	60.872421243754	55.222951917652	SPR	2	72887360	72892158	+	1480	protein_coding	sepiapterin reductase [Source:HGNC Symbol;Acc:HGNC:11257]	-
ENSG00000167779	33.8647465665767	48.2463974469141	92.2533694844784	92.1341147891337	IGFBP6	12	53097436	53102345	+	1346	protein_coding	insulin like growth factor binding protein 6 [Source:HGNC Symbol;Acc:HGNC:5475]	-
ENSG00000163382	60.6842726075153	69.8771317354708	64.5721475420365	70.8567677125158	NAXE	1	156591762	156594299	+	1933	protein_coding	NAD(P)HX epimerase [Source:HGNC Symbol;Acc:HGNC:18453]	-
ENSG00000030582	60.4799178923186	56.7434365310302	78.5531576070922	70.1742617166069	GRN	17	44345086	44353102	+	3680	protein_coding	granulin precursor [Source:HGNC Symbol;Acc:HGNC:4601]	-
ENSG00000105887	68.1674148493334	62.7703339032196	67.8239924348311	67.0357186024546	MTPN	7	135926761	135977353	-	3775	protein_coding	myotrophin [Source:HGNC Symbol;Acc:HGNC:15667]	-
ENSG00000170606	70.6032669009216	60.3912189311167	67.5165347278585	66.4402189812581	HSPA4	5	133051962	133106449	+	5153	protein_coding	heat shock protein family A (Hsp70) member 4 [Source:HGNC Symbol;Acc:HGNC:5237]	-
ENSG00000145912	69.5829503590893	75.596916431137	59.6301812968506	60.114607612883	NHP2	5	178149460	178153967	-	1510	protein_coding	NHP2 ribonucleoprotein [Source:HGNC Symbol;Acc:HGNC:14377]	-
ENSG00000148248	72.863321687385	65.6917548167046	66.3094015228218	59.8749466244973	SURF4	9	133361449	133376166	-	3446	protein_coding	surfeit 4 [Source:HGNC Symbol;Acc:HGNC:11476]	-
ENSG00000115884	65.2588033103349	77.2495734132544	59.9870069199399	61.9211754245365	SDC1	2	20200797	20225433	-	3595	protein_coding	syndecan 1 [Source:HGNC Symbol;Acc:HGNC:10658]	-
ENSG00000141756	64.0950107591937	71.0806562125667	64.2963776616654	64.8055322151858	FKBP10	17	41812680	41823217	+	4273	protein_coding	FK506 binding protein 10 [Source:HGNC Symbol;Acc:HGNC:18169]	-
ENSG00000128626	63.6305691311579	64.2459332953035	67.935647319756	67.8961224826644	MRPS12	19	38930548	38933162	+	2144	protein_coding	mitochondrial ribosomal protein S12 [Source:HGNC Symbol;Acc:HGNC:10380]	-
ENSG00000122565	70.9567477403266	62.0235528801685	64.0083557161042	66.702633364036	CBX3	7	26201162	26213356	+	4641	protein_coding	chromobox 3 [Source:HGNC Symbol;Acc:HGNC:1553]	-
ENSG00000111229	72.1496039120771	62.9478026372395	64.8451850083279	63.5379488061029	ARPC3	12	110434825	110450422	-	3025	protein_coding	actin related protein 2/3 complex subunit 3 [Source:HGNC Symbol;Acc:HGNC:706]	-
ENSG00000075785	69.2389072689974	63.3118732135104	63.376962825606	67.5022503800818	RAB7A	3	128726122	128814796	+	2717	protein_coding	RAB7A, member RAS oncogene family [Source:HGNC Symbol;Acc:HGNC:9788]	-
ENSG00000233927	60.4618945806694	74.9937365538986	60.706893228946	66.8517044728843	RPS28	19	8321158	8323340	+	2119	protein_coding	ribosomal protein S28 [Source:HGNC Symbol;Acc:HGNC:10418]	-
ENSG00000126458	52.3930446880601	73.6341999199285	67.7856437763928	68.8134379189996	RRAS	19	49635292	49640201	-	1160	protein_coding	RAS related [Source:HGNC Symbol;Acc:HGNC:10447]	-
ENSG00000165916	64.2398485692813	64.6921821793146	64.1046029288726	69.2417181190966	PSMC3	11	47418769	47426473	-	2276	protein_coding	proteasome 26S subunit, ATPase 3 [Source:HGNC Symbol;Acc:HGNC:9549]	-
ENSG00000189159	57.7432603314661	64.3662222422338	64.7076497432324	75.2409488659745	JPT1	17	75135248	75168281	-	3414	protein_coding	Jupiter microtubule associated homolog 1 [Source:HGNC Symbol;Acc:HGNC:14569]	-
ENSG00000165389	58.2375890247951	44.1871619366455	83.2127839892828	75.9186782918714	SPTSSA	14	34432789	34462356	-	2777	protein_coding	serine palmitoyltransferase small subunit A [Source:HGNC Symbol;Acc:HGNC:20361]	-
ENSG00000103202	79.1696821414959	76.6277396603499	52.7863243071204	51.98494002438	NME4	16	396725	410367	+	3670	protein_coding	NME/NM23 nucleoside diphosphate kinase 4 [Source:HGNC Symbol;Acc:HGNC:7852]	-
ENSG00000009307	68.1474439725573	63.1119967028635	62.5916555050745	65.4376720313167	CSDE1	1	114716913	114758676	-	5778	protein_coding	cold shock domain containing E1 [Source:HGNC Symbol;Acc:HGNC:29905]	CSD
ENSG00000110917	79.0712865882239	61.6195867468253	63.6742451868399	54.7927173129973	MLEC	12	120686869	120701864	+	6723	protein_coding	malectin [Source:HGNC Symbol;Acc:HGNC:28973]	-
ENSG00000103187	56.2503141464434	73.0694007669566	60.0495787276028	69.2308049523444	COTL1	16	84565594	84618077	-	6762	protein_coding	coactosin like F-actin binding protein 1 [Source:HGNC Symbol;Acc:HGNC:18304]	-
ENSG00000126254	64.5855761049532	67.0588542471123	65.0592980532935	60.9136034867948	RBM42	19	35629030	35637686	+	2206	protein_coding	RNA binding motif protein 42 [Source:HGNC Symbol;Acc:HGNC:28117]	-
ENSG00000148834	70.1302925043549	69.6403606856441	55.9465786808373	61.6295012304384	GSTO1	10	104235356	104267459	+	1691	protein_coding	glutathione S-transferase omega 1 [Source:HGNC Symbol;Acc:HGNC:13312]	-
ENSG00000184897	55.537935530796	80.3093185888034	60.9339896009661	60.3964600510967	H1FX	3	129314771	129316277	-	1507	protein_coding	H1 histone family member X [Source:HGNC Symbol;Acc:HGNC:4722]	-
ENSG00000108829	57.4923454899976	60.0975403015083	68.0640501852653	71.0440532993972	LRRC59	17	50375059	50397553	-	4570	protein_coding	leucine rich repeat containing 59 [Source:HGNC Symbol;Acc:HGNC:28817]	-
ENSG00000108679	16.7958985169107	21.2933086368357	109.559329541843	108.837849127475	LGALS3BP	17	78971238	78980109	-	3584	protein_coding	galectin 3 binding protein [Source:HGNC Symbol;Acc:HGNC:6564]	-
ENSG00000110107	61.3020766555801	64.2118147383889	63.3931685980296	67.5668445904411	PRPF19	11	60890730	60906588	-	2739	protein_coding	pre-mRNA processing factor 19 [Source:HGNC Symbol;Acc:HGNC:17896]	-
ENSG00000120438	72.6232374764263	66.5875112498614	58.4566922350136	58.3623417374038	TCP1	6	159778498	159789749	-	4929	protein_coding	t-complex 1 [Source:HGNC Symbol;Acc:HGNC:11655]	-
ENSG00000196976	71.6402904273522	80.2601066291462	51.0734033863715	52.1781038924255	LAGE3	X	154477769	154479257	-	949	protein_coding	L antigen family member 3 [Source:HGNC Symbol;Acc:HGNC:26058]	-
ENSG00000147224	75.0583170555539	73.1796918029081	51.2173161421849	54.9568133259039	PRPS1	X	107628424	107651026	+	2623	protein_coding	phosphoribosyl pyrophosphate synthetase 1 [Source:HGNC Symbol;Acc:HGNC:9462]	-
ENSG00000084754	72.44179108513	71.238989021418	55.3456252784294	54.6782333682959	HADHA	2	26190635	26244726	-	4385	protein_coding	hydroxyacyl-CoA dehydrogenase trifunctional multienzyme complex subunit alpha [Source:HGNC Symbol;Acc:HGNC:4801]	-
ENSG00000115128	77.020884124356	67.1848906772685	54.8317543547378	54.4353549649745	SF3B6	2	24067584	24076443	-	1197	protein_coding	splicing factor 3b subunit 6 [Source:HGNC Symbol;Acc:HGNC:30096]	-
ENSG00000148175	94.719806108457	70.2447537604252	46.9414944589073	40.1843721246664	STOM	9	121338988	121370304	-	3198	protein_coding	stomatin [Source:HGNC Symbol;Acc:HGNC:3383]	-
ENSG00000100591	67.9628748161357	63.7027736176968	62.7862026628709	57.5369790621761	AHSA1	14	77457870	77469474	+	2948	protein_coding	activator of HSP90 ATPase activity 1 [Source:HGNC Symbol;Acc:HGNC:1189]	-
ENSG00000188612	62.6438291541537	63.8331894562347	62.2769235085649	63.0879449788292	SUMO2	17	75165586	75182983	-	3372	protein_coding	small ubiquitin-like modifier 2 [Source:HGNC Symbol;Acc:HGNC:11125]	-
ENSG00000104823	77.6907505694539	75.7823161056349	50.8564601019072	47.4351258134822	ECH1	19	38815422	38832005	-	2467	protein_coding	enoyl-CoA hydratase 1 [Source:HGNC Symbol;Acc:HGNC:3149]	-
ENSG00000109113	52.3569898338081	61.7307667108482	67.7974127314091	69.4191662506072	RAB34	17	28714281	28718429	-	3325	protein_coding	RAB34, member RAS oncogene family [Source:HGNC Symbol;Acc:HGNC:16519]	-
ENSG00000147123	56.4357797408173	57.3417319611041	68.0121458407749	69.4614555884449	NDUFB11	X	47142216	47145504	-	1418	protein_coding	NADH:ubiquinone oxidoreductase subunit B11 [Source:HGNC Symbol;Acc:HGNC:20372]	-
ENSG00000174231	60.1742460760102	54.359151701832	70.2224946724972	66.1612241657945	PRPF8	17	1650629	1684882	-	11355	protein_coding	pre-mRNA processing factor 8 [Source:HGNC Symbol;Acc:HGNC:17340]	-
ENSG00000137547	71.7329668392398	78.8187731474323	46.9854927564168	53.2731026718964	MRPL15	8	54135210	54147901	+	1191	protein_coding	mitochondrial ribosomal protein L15 [Source:HGNC Symbol;Acc:HGNC:14054]	-
ENSG00000125817	56.5149789898049	60.9355627692332	67.1477533711038	66.1450127714372	CENPB	20	3783851	3786690	-	2840	protein_coding	centromere protein B [Source:HGNC Symbol;Acc:HGNC:1852]	-
ENSG00000109475	63.7740921326126	66.2660060350679	56.6424727525133	64.0372931262692	RPL34	4	108620566	108630412	+	3393	protein_coding	ribosomal protein L34 [Source:HGNC Symbol;Acc:HGNC:10340]	-
ENSG00000159199	61.8454243678225	70.1126071603036	53.5936340706647	65.0881808791639	ATP5MC1	17	48892765	48895871	+	2615	protein_coding	ATP synthase membrane subunit c locus 1 [Source:HGNC Symbol;Acc:HGNC:841]	-
ENSG00000172354	57.012477363997	61.3693075613569	68.0331592858875	64.0918183132037	GNB2	7	100673531	100679174	+	2857	protein_coding	G protein subunit beta 2 [Source:HGNC Symbol;Acc:HGNC:4398]	-
ENSG00000166595	57.7626470820368	67.8096589557499	58.3725142821399	64.8708557383498	CIAO2B	16	66932055	66934423	-	1070	protein_coding	cytosolic iron-sulfur assembly component 2B [Source:HGNC Symbol;Acc:HGNC:24261]	-
ENSG00000101421	58.2795338718176	64.2726457321475	66.126150322039	60.0477004535748	CHMP4B	20	33811304	33854366	+	1646	protein_coding	charged multivesicular body protein 4B [Source:HGNC Symbol;Acc:HGNC:16171]	-
ENSG00000182704	59.3473561926551	57.3369868092668	70.3494360087034	61.6373874737793	TSKU	11	76782251	76798154	+	4131	protein_coding	tsukushi, small leucine rich proteoglycan [Source:HGNC Symbol;Acc:HGNC:28850]	-
ENSG00000178343	141.860941261149	106.496166496952	0.151018820430531	0.0744011572448757	SHISA3	4	42397839	42402487	+	1971	protein_coding	shisa family member 3 [Source:HGNC Symbol;Acc:HGNC:25159]	-
ENSG00000100380	65.8871878796157	58.6542806688033	63.3788516868949	60.6451959957438	ST13	22	40824535	40857022	-	4147	protein_coding	ST13, Hsp70 interacting protein [Source:HGNC Symbol;Acc:HGNC:11343]	-
ENSG00000124767	65.8046794555084	60.982595484935	58.5951097009996	62.7438055168103	GLO1	6	38675925	38703141	-	2352	protein_coding	glyoxalase I [Source:HGNC Symbol;Acc:HGNC:4323]	-
ENSG00000172115	64.511288562739	62.0207051241201	58.4808777013799	62.5907706278896	CYCS	7	25120091	25125361	-	4457	protein_coding	cytochrome c, somatic [Source:HGNC Symbol;Acc:HGNC:19986]	-
ENSG00000141522	55.8429460641464	58.5057402888412	63.383504111227	69.8452332640014	ARHGDIA	17	81867721	81871406	-	2903	protein_coding	Rho GDP dissociation inhibitor alpha [Source:HGNC Symbol;Acc:HGNC:678]	-
ENSG00000251562	51.984842189233	57.150367357218	67.461076931954	70.8890585805579	MALAT1	11	65497688	65506516	+	8829	lincRNA	metastasis associated lung adenocarcinoma transcript 1 [Source:HGNC Symbol;Acc:HGNC:29665]	-
ENSG00000170525	69.4673419604273	67.8625202061057	56.7176448732241	53.2068668404111	PFKFB3	10	6144934	6254644	+	6114	protein_coding	6-phosphofructo-2-kinase/fructose-2,6-biphosphatase 3 [Source:HGNC Symbol;Acc:HGNC:8874]	-
ENSG00000107833	60.7737117938833	75.5741860787917	48.1128386425501	61.4179949583232	NPM3	10	101781325	101783413	-	928	protein_coding	nucleophosmin/nucleoplasmin 3 [Source:HGNC Symbol;Acc:HGNC:7931]	-
ENSG00000106367	61.5215228323805	69.1749851955606	54.7797120670055	59.5709220177394	AP1S1	7	101154400	101161596	+	1756	protein_coding	adaptor related protein complex 1 subunit sigma 1 [Source:HGNC Symbol;Acc:HGNC:559]	-
ENSG00000152558	62.8988655304314	60.8791500189847	61.2568018615412	59.8949008832528	TMEM123	11	102396332	102470384	-	4647	protein_coding	transmembrane protein 123 [Source:HGNC Symbol;Acc:HGNC:30138]	-
ENSG00000134809	58.5811680757856	69.7645439046294	55.4836732335035	60.8974908365084	TIMM10	11	57528463	57530803	-	777	protein_coding	translocase of inner mitochondrial membrane 10 [Source:HGNC Symbol;Acc:HGNC:11814]	-
ENSG00000142230	59.0351347248003	62.6101850688292	60.3759769787214	62.0375515122489	SAE1	19	47113274	47210636	+	3396	protein_coding	SUMO1 activating enzyme subunit 1 [Source:HGNC Symbol;Acc:HGNC:30660]	-
ENSG00000163739	14.5553365215803	15.7993988762119	113.841972059407	99.7244177926941	CXCL1	4	73869393	73871242	+	1296	protein_coding	C-X-C motif chemokine ligand 1 [Source:HGNC Symbol;Acc:HGNC:4602]	-
ENSG00000061794	66.9187976888012	63.1545538839004	55.7012200810491	57.4278058213637	MRPS35	12	27710773	27756295	+	1979	protein_coding	mitochondrial ribosomal protein S35 [Source:HGNC Symbol;Acc:HGNC:16635]	-
ENSG00000175166	62.0317741978522	56.869219405968	62.8013274117729	61.4941323538969	PSMD2	3	184298709	184309054	+	5453	protein_coding	proteasome 26S subunit, non-ATPase 2 [Source:HGNC Symbol;Acc:HGNC:9559]	-
ENSG00000024422	62.8222161882221	65.1426433577215	58.9802598096627	55.9340617463845	EHD2	19	47713343	47743134	+	3923	protein_coding	EH domain containing 2 [Source:HGNC Symbol;Acc:HGNC:3243]	-
ENSG00000138119	47.9459341810983	58.6293017026586	64.4814627048711	71.4964212109506	MYOF	10	93306429	93482317	-	8473	protein_coding	myoferlin [Source:HGNC Symbol;Acc:HGNC:3656]	-
ENSG00000110092	47.4528716496063	47.5236360904128	71.5386001432932	75.8423215242786	CCND1	11	69641087	69654474	+	4830	protein_coding	cyclin D1 [Source:HGNC Symbol;Acc:HGNC:1582]	-
ENSG00000143878	67.93691111649	75.5855104239919	49.923403100667	48.7785216077124	RHOB	2	20447074	20449445	+	2372	protein_coding	ras homolog family member B [Source:HGNC Symbol;Acc:HGNC:668]	-
ENSG00000121774	62.3177810433005	57.2334775053353	61.0165911156461	61.3335519830253	KHDRBS1	1	32013829	32060850	+	3588	protein_coding	KH RNA binding domain containing, signal transduction associated 1 [Source:HGNC Symbol;Acc:HGNC:18116]	-
ENSG00000167460	48.0771263789733	49.0120692220675	69.4087274896355	74.7720252932923	TPM4	19	16067021	16103005	+	8632	protein_coding	tropomyosin 4 [Source:HGNC Symbol;Acc:HGNC:12013]	-
ENSG00000175061	45.1645238594607	64.0374816590638	62.8204545768567	68.9725447947915	LRRC75A-AS1	17	16438822	16478678	+	3759	processed_transcript	LRRC75A antisense RNA 1 [Source:HGNC Symbol;Acc:HGNC:28619]	-
ENSG00000260032	57.6163651708009	58.3151017260542	63.8263549674113	60.9577502422182	NORAD	20	36045622	36050960	-	5339	lincRNA	non-coding RNA activated by DNA damage [Source:HGNC Symbol;Acc:HGNC:44311]	-
ENSG00000143819	78.9363825598383	69.5738871253699	49.5899019362654	42.5472273351177	EPHX1	1	225810092	225845563	+	2508	protein_coding	epoxide hydrolase 1 [Source:HGNC Symbol;Acc:HGNC:3401]	-
ENSG00000125166	65.9369653038964	60.6877277113557	57.7637965514121	55.6569651112001	GOT2	16	58707131	58734357	-	3766	protein_coding	glutamic-oxaloacetic transaminase 2 [Source:HGNC Symbol;Acc:HGNC:4433]	-
ENSG00000107438	49.7164982419516	59.3552032970359	62.3943126182159	68.5520765399882	PDLIM1	10	95237572	95291024	-	2239	protein_coding	PDZ and LIM domain 1 [Source:HGNC Symbol;Acc:HGNC:2067]	-
ENSG00000170759	56.154238622401	53.9866269609957	63.9852634739893	65.7992213053407	KIF5B	10	32009010	32056431	-	5877	protein_coding	kinesin family member 5B [Source:HGNC Symbol;Acc:HGNC:6324]	-
ENSG00000115241	60.9671247413385	62.4764193225597	57.1626718087463	58.7606048788651	PPM1G	2	27381194	27409687	-	4092	protein_coding	protein phosphatase, Mg2+/Mn2+ dependent 1G [Source:HGNC Symbol;Acc:HGNC:9278]	-
ENSG00000159352	64.4450907473955	62.3343371011316	54.9525158443419	57.6179078908701	PSMD4	1	151254703	151267479	+	3027	protein_coding	proteasome 26S subunit, non-ATPase 4 [Source:HGNC Symbol;Acc:HGNC:9561]	-
ENSG00000105323	58.7923231343343	58.7415243906669	61.0965645234752	60.6929231174526	HNRNPUL1	19	41262496	41307598	+	6543	protein_coding	heterogeneous nuclear ribonucleoprotein U like 1 [Source:HGNC Symbol;Acc:HGNC:17011]	-
ENSG00000150938	57.0138663950105	57.6188179814351	65.9651352686376	58.1403675070235	CRIM1	2	36355926	36551135	+	7122	protein_coding	cysteine rich transmembrane BMP regulator 1 [Source:HGNC Symbol;Acc:HGNC:2359]	-
ENSG00000143977	69.8330693126372	59.8191991555876	53.3131351334526	55.7712732672095	SNRPG	2	70281362	70293771	-	1795	protein_coding	small nuclear ribonucleoprotein polypeptide G [Source:HGNC Symbol;Acc:HGNC:11163]	-
ENSG00000149136	64.0554572079132	59.6511530696038	57.1809846818437	56.9447371884549	SSRP1	11	57325985	57335877	-	6323	protein_coding	structure specific recognition protein 1 [Source:HGNC Symbol;Acc:HGNC:11327]	HMG
ENSG00000151929	42.5146154643292	42.9052667983244	75.3084732699894	77.0858825127101	BAG3	10	119651370	119677819	+	2747	protein_coding	BCL2 associated athanogene 3 [Source:HGNC Symbol;Acc:HGNC:939]	-
ENSG00000087586	62.4243389687626	54.4927235652098	56.3191887527293	64.2906040824319	AURKA	20	56369389	56392337	-	2928	protein_coding	aurora kinase A [Source:HGNC Symbol;Acc:HGNC:11393]	-
ENSG00000242265	77.3268401048798	54.3242911147703	55.4020523785884	50.3942651961363	PEG10	7	94656325	94669695	+	6689	protein_coding	paternally expressed 10 [Source:HGNC Symbol;Acc:HGNC:14005]	-
ENSG00000116030	69.5282162983626	62.3036971837953	54.9053556445811	50.4853453292926	SUMO1	2	202206180	202238608	-	2164	protein_coding	small ubiquitin-like modifier 1 [Source:HGNC Symbol;Acc:HGNC:12502]	-
ENSG00000104852	60.2578027025034	61.0001222122218	59.9044330240489	55.9988156752421	SNRNP70	19	49085419	49108605	+	4684	protein_coding	small nuclear ribonucleoprotein U1 subunit 70 [Source:HGNC Symbol;Acc:HGNC:11150]	-
ENSG00000102038	78.3701576606278	64.8646179495289	48.2906994329683	45.3524080069694	SMARCA1	X	129446501	129523500	-	4363	protein_coding	SWI/SNF related, matrix associated, actin dependent regulator of chromatin, subfamily a, member 1 [Source:HGNC Symbol;Acc:HGNC:11097]	-
ENSG00000171564	158.908604294789	68.3622567520326	5.75237825280238	3.46575316820443	FGB	4	154562956	154571086	+	2708	protein_coding	fibrinogen beta chain [Source:HGNC Symbol;Acc:HGNC:3662]	-
ENSG00000169604	58.7100674083365	58.8552890701967	59.040674079882	59.4641045822246	ANTXR1	2	69013178	69249327	+	8185	protein_coding	ANTXR cell adhesion molecule 1 [Source:HGNC Symbol;Acc:HGNC:21014]	-
ENSG00000105281	59.9951638571069	65.6385486168882	54.3741178066448	55.6152446382856	SLC1A5	19	46774883	46788594	-	3332	protein_coding	solute carrier family 1 member 5 [Source:HGNC Symbol;Acc:HGNC:10943]	-
ENSG00000136240	60.8475741689134	53.9214528498372	61.2598761237626	59.3071763058008	KDELR2	7	6445953	6484242	-	3990	protein_coding	KDEL endoplasmic reticulum protein retention receptor 2 [Source:HGNC Symbol;Acc:HGNC:6305]	-
ENSG00000114867	55.28977629976	51.9448155605767	65.4773307508245	62.3259133998367	EIF4G1	3	184314495	184335358	+	8257	protein_coding	eukaryotic translation initiation factor 4 gamma 1 [Source:HGNC Symbol;Acc:HGNC:3296]	-
ENSG00000078668	71.473268499057	63.6306175246266	50.1940690930668	49.7063685545264	VDAC3	8	42391624	42405897	+	3141	protein_coding	voltage dependent anion channel 3 [Source:HGNC Symbol;Acc:HGNC:12674]	-
ENSG00000143549	57.6354083667505	57.2236184831115	56.2921167989387	63.652660010152	TPM3	1	154155304	154194648	-	8389	protein_coding	tropomyosin 3 [Source:HGNC Symbol;Acc:HGNC:12012]	-
ENSG00000101361	55.4599794979379	60.4631086332845	53.8832101823844	64.5294551256444	NOP56	20	2652145	2658393	+	5398	protein_coding	NOP56 ribonucleoprotein [Source:HGNC Symbol;Acc:HGNC:15911]	-
ENSG00000138448	77.2794948741771	58.765300796997	50.0567798815239	47.8576133639206	ITGAV	2	186590065	186680901	+	8211	protein_coding	integrin subunit alpha V [Source:HGNC Symbol;Acc:HGNC:6150]	-
ENSG00000205213	91.34221563455	66.8008379203414	46.072840792949	29.6758873237762	LGR4	11	27365961	27472775	-	6340	protein_coding	leucine rich repeat containing G protein-coupled receptor 4 [Source:HGNC Symbol;Acc:HGNC:13299]	-
ENSG00000146066	58.8876711932747	66.1921183847961	56.5164197473021	51.7354238609094	HIGD2A	5	176388747	176389771	+	668	protein_coding	HIG1 hypoxia inducible domain family member 2A [Source:HGNC Symbol;Acc:HGNC:28311]	-
ENSG00000175793	44.1889720125222	63.397429798934	57.9155460228127	67.434334336589	SFN	1	26863138	26864457	+	1320	protein_coding	stratifin [Source:HGNC Symbol;Acc:HGNC:10773]	-
ENSG00000218283	62.9165595882901	56.3126634465658	55.2016736114768	57.5255590823653	MORF4L1P1	1	220253570	220254536	+	967	processed_pseudogene	mortality factor 4 like 1 pseudogene 1 [Source:HGNC Symbol;Acc:HGNC:20400]	-
ENSG00000108448	52.6174594191748	50.190190193039	62.857266938136	66.1916624016022	TRIM16L	17	18697998	18736118	+	4329	protein_coding	tripartite motif containing 16 like [Source:HGNC Symbol;Acc:HGNC:32670]	-
ENSG00000205339	59.8226089784924	54.7701116646386	59.538466450915	57.5378807898806	IPO7	11	9384622	9448126	+	7245	protein_coding	importin 7 [Source:HGNC Symbol;Acc:HGNC:9852]	-
ENSG00000112335	60.2919187995778	56.2253639656497	60.759741447223	54.1890044260487	SNX3	6	108211222	108261260	-	1842	protein_coding	sorting nexin 3 [Source:HGNC Symbol;Acc:HGNC:11174]	-
ENSG00000126457	57.1457724823218	64.3296842809796	54.2334373243171	55.700109902734	PRMT1	19	49675786	49689029	+	4796	protein_coding	protein arginine methyltransferase 1 [Source:HGNC Symbol;Acc:HGNC:5187]	-
ENSG00000178719	59.209380047965	60.4194282930844	54.8317543547378	56.8898570919537	GRINA	8	143990058	143993415	+	2527	protein_coding	glutamate ionotropic receptor NMDA type subunit associated protein 1 [Source:HGNC Symbol;Acc:HGNC:4589]	-
ENSG00000008018	63.1826959978961	56.342907185751	55.5470115354037	56.0751232632881	PSMB1	6	170535117	170553341	-	2256	protein_coding	proteasome subunit beta 1 [Source:HGNC Symbol;Acc:HGNC:9537]	-
ENSG00000173207	62.5363110965288	60.9458271225943	50.1401538813121	56.4082334114907	CKS1B	1	154974653	154979249	+	2338	protein_coding	CDC28 protein kinase regulatory subunit 1B [Source:HGNC Symbol;Acc:HGNC:19083]	-
ENSG00000164733	63.3845352577382	59.7995650659236	52.8421927881569	53.5538688478501	CTSB	8	11842524	11869448	-	7428	protein_coding	cathepsin B [Source:HGNC Symbol;Acc:HGNC:2527]	-
ENSG00000167642	57.2608301506002	62.7774303524658	54.2090029519967	55.2561896405432	SPINT2	19	38244035	38292614	+	5199	protein_coding	serine peptidase inhibitor, Kunitz type 2 [Source:HGNC Symbol;Acc:HGNC:11247]	-
ENSG00000152291	57.953156683373	55.2772813644385	57.3163130385545	58.6841045324556	TGOLN2	2	85318020	85328425	-	7081	protein_coding	trans-golgi network protein 2 [Source:HGNC Symbol;Acc:HGNC:15450]	-
ENSG00000131143	60.6731797392467	69.2756106056622	49.2369887363019	49.6364091126653	COX4I1	16	85798633	85807044	+	4792	protein_coding	cytochrome c oxidase subunit 4I1 [Source:HGNC Symbol;Acc:HGNC:2265]	-
ENSG00000135390	66.6719733508107	64.7019231352561	46.9744400427692	49.7021728232289	ATP5MC2	12	53632726	53677408	-	3991	protein_coding	ATP synthase membrane subunit c locus 2 [Source:HGNC Symbol;Acc:HGNC:842]	-
ENSG00000099783	60.3674879832841	47.8908189538446	62.6439329040833	57.118460212475	HNRNPM	19	8444767	8489114	+	5614	protein_coding	heterogeneous nuclear ribonucleoprotein M [Source:HGNC Symbol;Acc:HGNC:5046]	-
ENSG00000169230	52.7411476290384	65.206729497593	54.0547100644535	55.9987154910023	PRELID1	5	177303774	177306959	+	1875	protein_coding	PRELI domain containing 1 [Source:HGNC Symbol;Acc:HGNC:30255]	-
ENSG00000169689	54.1206480447162	58.9243590610046	55.4099001270701	59.481611271922	CENPX	17	82018702	82024107	-	1531	protein_coding	centromere protein X [Source:HGNC Symbol;Acc:HGNC:11422]	-
ENSG00000142634	32.2542345972541	39.9228415834137	69.7397275289079	85.9434782216439	EFHD2	1	15409895	15430343	+	2531	protein_coding	EF-hand domain family member D2 [Source:HGNC Symbol;Acc:HGNC:28670]	-
ENSG00000170348	59.5403910622288	50.2146940734484	62.356199248383	55.6624763962966	TMED10	14	75131470	75176631	-	4974	protein_coding	transmembrane p24 trafficking protein 10 [Source:HGNC Symbol;Acc:HGNC:16998]	-
ENSG00000124562	59.5917598787321	55.7720770653246	55.3204290495501	56.6138039924177	SNRPC	6	34757406	34773794	+	1277	protein_coding	small nuclear ribonucleoprotein polypeptide C [Source:HGNC Symbol;Acc:HGNC:11157]	-
ENSG00000168078	69.0203046328069	63.7826761661135	44.0185681775778	49.2653878042334	PBK	8	27809620	27838095	-	2165	protein_coding	PDZ binding kinase [Source:HGNC Symbol;Acc:HGNC:18282]	-
ENSG00000143753	40.164705434367	36.774674815337	79.0204326603524	69.7947049991217	DEGS1	1	224175756	224193441	+	2515	protein_coding	delta 4-desaturase, sphingolipid 1 [Source:HGNC Symbol;Acc:HGNC:13709]	-
ENSG00000087088	54.3271520586475	60.3564068193554	55.6119363290087	55.0224598463008	BAX	19	48954815	48961798	+	2587	protein_coding	BCL2 associated X, apoptosis regulator [Source:HGNC Symbol;Acc:HGNC:959]	-
ENSG00000106244	54.230065199494	55.6110342699949	57.6230194552868	55.8352791206095	PDAP1	7	99392048	99408829	-	2854	protein_coding	PDGFA associated protein 1 [Source:HGNC Symbol;Acc:HGNC:14634]	-
ENSG00000065518	63.2224887841785	61.9219195949401	50.7652283190011	47.2254354502578	NDUFB4	3	120596309	120602500	+	1889	protein_coding	NADH:ubiquinone oxidoreductase subunit B4 [Source:HGNC Symbol;Acc:HGNC:7699]	-
ENSG00000145592	50.7753776970033	62.1680003477312	51.5385760912311	58.2885476919767	RPL37	5	40825262	40835335	-	8153	protein_coding	ribosomal protein L37 [Source:HGNC Symbol;Acc:HGNC:10347]	-
ENSG00000175756	53.9275222589222	57.9342846749052	55.3464522685929	54.973450390444	AURKAIP1	1	1373730	1375495	-	1669	protein_coding	aurora kinase A interacting protein 1 [Source:HGNC Symbol;Acc:HGNC:24114]	-
ENSG00000074410	65.1207925239348	60.9090173669274	51.4616506948863	44.4298825898803	CA12	15	63321378	63382161	-	7313	protein_coding	carbonic anhydrase 12 [Source:HGNC Symbol;Acc:HGNC:1371]	-
ENSG00000111481	62.1697759033727	57.5352182965122	50.0547834824369	51.4252559630252	COPZ1	12	54301202	54351849	+	3901	protein_coding	coatomer protein complex subunit zeta 1 [Source:HGNC Symbol;Acc:HGNC:2243]	-
ENSG00000131467	51.2351054503298	51.9933769121032	56.9086226014263	60.9311685384454	PSME3	17	42824385	42843758	+	5152	protein_coding	proteasome activator subunit 3 [Source:HGNC Symbol;Acc:HGNC:9570]	-
ENSG00000143384	53.0103500647325	45.8041598168284	62.4348806898589	58.9911303213531	MCL1	1	150574551	150579738	-	4371	protein_coding	MCL1, BCL2 family apoptosis regulator [Source:HGNC Symbol;Acc:HGNC:6943]	-
ENSG00000116285	72.1943969932753	57.3280001766901	49.0526698315352	41.548158524263	ERRFI1	1	8004404	8026308	-	4186	protein_coding	ERBB receptor feedback inhibitor 1 [Source:HGNC Symbol;Acc:HGNC:18185]	-
ENSG00000163902	56.0110717393192	53.3988570539565	57.3891567729913	53.3019619310927	RPN1	3	128619970	128681075	-	3992	protein_coding	ribophorin I [Source:HGNC Symbol;Acc:HGNC:10381]	-
ENSG00000109854	64.6574994596823	65.6564968362217	45.5479673540761	43.8658263774784	HTATIP2	11	20363685	20383783	+	2797	protein_coding	HIV-1 Tat interactive protein 2 [Source:HGNC Symbol;Acc:HGNC:16637]	-
ENSG00000261236	60.1538797361774	67.1609398197488	42.8010339428533	49.3024994729394	BOP1	8	144262102	144291370	-	3716	protein_coding	block of proliferation 1 [Source:HGNC Symbol;Acc:HGNC:15519]	-
ENSG00000137331	45.6746275407323	49.8602037640208	63.548686225924	60.0565482863316	IER3	6	30743199	30744554	-	1356	protein_coding	immediate early response 3 [Source:HGNC Symbol;Acc:HGNC:5392]	-
ENSG00000132432	62.0045588118556	49.0830779986665	55.103914450806	52.0129523384209	SEC61G	7	54752250	54759974	-	1842	protein_coding	Sec61 translocon gamma subunit [Source:HGNC Symbol;Acc:HGNC:18277]	-
ENSG00000010256	58.9498589872271	64.0399131103295	46.5282405507381	48.685188157835	UQCRC1	3	48599002	48610976	-	3236	protein_coding	ubiquinol-cytochrome c reductase core protein 1 [Source:HGNC Symbol;Acc:HGNC:12585]	-
ENSG00000179632	59.0726040421824	56.221365165696	54.8273605206248	47.8122119143789	MAF1	8	144104499	144107611	+	2377	protein_coding	MAF1 homolog, negative regulator of RNA polymerase III [Source:HGNC Symbol;Acc:HGNC:24966]	-
ENSG00000147955	47.7582473547561	55.9454124141274	53.8793683013476	59.3657201031233	SIGMAR1	9	34634722	34637809	-	2196	protein_coding	sigma non-opioid intracellular receptor 1 [Source:HGNC Symbol;Acc:HGNC:8157]	-
ENSG00000130725	47.8200687430479	56.5361340452978	55.5433365092465	56.8104644125788	UBE2M	19	58555712	58558960	-	1831	protein_coding	ubiquitin conjugating enzyme E2 M [Source:HGNC Symbol;Acc:HGNC:12491]	-
ENSG00000169710	47.7221796612655	56.1721844413061	58.4148183864824	54.180020766369	FASN	17	82078333	82098332	-	9364	protein_coding	fatty acid synthase [Source:HGNC Symbol;Acc:HGNC:3594]	-
ENSG00000143314	60.8488593099819	62.5605131646294	43.6096914112271	49.4583338828613	MRPL24	1	156737303	156741590	-	1695	protein_coding	mitochondrial ribosomal protein L24 [Source:HGNC Symbol;Acc:HGNC:14037]	-
ENSG00000182180	53.3438338681696	57.4956307552738	49.7339730545862	55.6696939534892	MRPS16	10	73248843	73252693	-	2794	protein_coding	mitochondrial ribosomal protein S16 [Source:HGNC Symbol;Acc:HGNC:14048]	-
ENSG00000138363	60.6770652639541	60.0231656766243	46.780617113629	48.6202281391838	ATIC	2	215311817	215349773	+	3928	protein_coding	5-aminoimidazole-4-carboxamide ribonucleotide formyltransferase/IMP cyclohydrolase [Source:HGNC Symbol;Acc:HGNC:794]	-
ENSG00000179958	53.8750400826231	58.6562948130959	48.5114289453953	55.003349646605	DCTPP1	16	30423619	30430075	-	1581	protein_coding	dCTP pyrophosphatase 1 [Source:HGNC Symbol;Acc:HGNC:28777]	-
ENSG00000134440	57.2802910731947	59.9216985800532	46.56443176299	52.1570671636148	NARS	18	57600656	57622213	-	4089	protein_coding	asparaginyl-tRNA synthetase [Source:HGNC Symbol;Acc:HGNC:7643]	-
ENSG00000185686	42.5172292267671	48.7252915437432	65.3007979865677	59.2794127413631	PRAME	22	22547701	22559361	-	3775	protein_coding	preferentially expressed antigen in melanoma [Source:HGNC Symbol;Acc:HGNC:9336]	-
ENSG00000105401	50.0061138319066	54.6146928598288	55.0258004311251	56.1631607111912	CDC37	19	10391134	10420121	-	3041	protein_coding	cell division cycle 37 [Source:HGNC Symbol;Acc:HGNC:1735]	-
ENSG00000126261	61.2792156428182	55.4782955419231	47.9920874638086	50.7089083588509	UBA2	19	34428352	34471251	+	4815	protein_coding	ubiquitin like modifier activating enzyme 2 [Source:HGNC Symbol;Acc:HGNC:30661]	-
ENSG00000104979	54.4005395715832	47.6474575693536	58.1878473749901	53.4199675277515	C19orf53	19	13774168	13778462	+	1174	protein_coding	chromosome 19 open reading frame 53 [Source:HGNC Symbol;Acc:HGNC:24991]	-
ENSG00000105976	39.0184055091287	41.5472360819715	66.7288640457755	66.1592023117287	MET	7	116672390	116798386	+	7039	protein_coding	MET proto-oncogene, receptor tyrosine kinase [Source:HGNC Symbol;Acc:HGNC:7029]	-
ENSG00000071127	45.3473894450164	45.3137091371268	61.7981863404161	60.6600990532639	WDR1	4	10074339	10116949	-	7827	protein_coding	WD repeat domain 1 [Source:HGNC Symbol;Acc:HGNC:12754]	-
ENSG00000136026	44.3661017875816	49.3230367479571	59.4279814141862	59.9665760481059	CKAP4	12	106237877	106304279	-	3638	protein_coding	cytoskeleton associated protein 4 [Source:HGNC Symbol;Acc:HGNC:16991]	-
ENSG00000054148	56.9926128276799	67.0089511944807	46.8399111553323	42.1800560738509	PHPT1	9	136848724	136851027	+	1612	protein_coding	phosphohistidine phosphatase 1 [Source:HGNC Symbol;Acc:HGNC:30033]	-
ENSG00000135862	49.1169608066038	50.3533211368109	56.1369616998236	56.9121854333605	LAMC1	1	183023460	183145592	+	8406	protein_coding	laminin subunit gamma 1 [Source:HGNC Symbol;Acc:HGNC:6492]	-
ENSG00000115234	55.0105152056541	56.6972088409331	51.1249848988968	49.5696672677648	SNX17	2	27370496	27377533	+	3765	protein_coding	sorting nexin 17 [Source:HGNC Symbol;Acc:HGNC:14979]	-
ENSG00000014641	56.3432998066471	47.7938354921909	55.7537273595384	52.2807389526748	MDH1	2	63588609	63607197	+	4990	protein_coding	malate dehydrogenase 1 [Source:HGNC Symbol;Acc:HGNC:6970]	-
ENSG00000143368	48.5799085226235	48.8861888187203	54.7363846685126	59.70300150098	SF3B4	1	149923317	149928344	-	2245	protein_coding	splicing factor 3b subunit 4 [Source:HGNC Symbol;Acc:HGNC:10771]	-
ENSG00000197879	42.460195263232	50.9050499755682	58.1594883920693	59.7179979951609	MYO1C	17	1464186	1492812	-	8106	protein_coding	myosin IC [Source:HGNC Symbol;Acc:HGNC:7597]	-
ENSG00000105223	50.2854586824903	54.6395877802328	52.8729737414444	52.7192908357557	PLD3	19	40348456	40380439	+	5184	protein_coding	phospholipase D family member 3 [Source:HGNC Symbol;Acc:HGNC:17158]	-
ENSG00000090273	56.4463355924514	54.3079081576184	48.393758920463	51.1921382657076	NUDC	1	26900238	26946862	+	2856	protein_coding	nuclear distribution C, dynein complex regulator [Source:HGNC Symbol;Acc:HGNC:8045]	-
ENSG00000115758	56.5071577184816	62.7569231818031	42.2551473682256	48.7333345542267	ODC1	2	10439968	10448504	-	2968	protein_coding	ornithine decarboxylase 1 [Source:HGNC Symbol;Acc:HGNC:8109]	-
ENSG00000029993	67.399917145859	51.2917256751348	48.2340674178431	42.7698250152773	HMGB3	X	150980509	150990775	+	3967	protein_coding	high mobility group box 3 [Source:HGNC Symbol;Acc:HGNC:5004]	HMG
ENSG00000161203	44.4685696052804	47.0047571056642	56.3167947601362	61.502787404193	AP2M1	3	184174689	184184091	+	4756	protein_coding	adaptor related protein complex 2 subunit mu 1 [Source:HGNC Symbol;Acc:HGNC:564]	-
ENSG00000169045	51.8106343409457	48.681626058536	54.5706507625724	53.0736181719018	HNRNPH1	5	179614178	179634784	-	9480	protein_coding	heterogeneous nuclear ribonucleoprotein H1 [Source:HGNC Symbol;Acc:HGNC:5041]	-
ENSG00000189403	54.827878165417	51.7132366146834	49.8794749062864	51.3246889230667	HMGB1	13	30456704	30617597	-	7723	protein_coding	high mobility group box 1 [Source:HGNC Symbol;Acc:HGNC:4983]	HMG
ENSG00000115677	58.900788633704	53.1657728667657	48.7422664570103	46.8351315003249	HDLBP	2	241227264	241317061	-	12182	protein_coding	high density lipoprotein binding protein [Source:HGNC Symbol;Acc:HGNC:4857]	-
ENSG00000175602	39.87922036624	58.5783943270711	50.651355635029	58.3435421283975	CCDC85B	11	65890112	65891635	+	1524	protein_coding	coiled-coil domain containing 85B [Source:HGNC Symbol;Acc:HGNC:24926]	-
ENSG00000182004	59.5330323742885	56.3040580092153	43.9890468401888	47.5550593516775	SNRPE	1	203861603	203870550	+	1474	protein_coding	small nuclear ribonucleoprotein polypeptide E [Source:HGNC Symbol;Acc:HGNC:11161]	-
ENSG00000120705	51.5777900059078	47.7605483014532	53.4266413484314	54.2892356408398	ETF1	5	138506095	138543300	-	4601	protein_coding	eukaryotic translation termination factor 1 [Source:HGNC Symbol;Acc:HGNC:3477]	-
ENSG00000170515	52.0818289964269	52.2349467846906	48.8122673248162	53.3510995529741	PA2G4	12	56104319	56113907	+	3795	protein_coding	proliferation-associated 2G4 [Source:HGNC Symbol;Acc:HGNC:8550]	-
ENSG00000178209	37.8838252428392	47.5727289384483	58.5032787052858	62.4893397381541	PLEC	8	143915147	143976734	-	16991	protein_coding	plectin [Source:HGNC Symbol;Acc:HGNC:9069]	-
ENSG00000187109	52.9295393958367	50.6872691886461	51.5306105810163	51.1207329083482	NAP1L1	12	76036587	76085033	-	17355	protein_coding	nucleosome assembly protein 1 like 1 [Source:HGNC Symbol;Acc:HGNC:7637]	-
ENSG00000108468	50.7000002397087	50.5164199839737	51.6988495754028	53.2994272766658	CBX1	17	48070052	48101521	-	3087	protein_coding	chromobox 1 [Source:HGNC Symbol;Acc:HGNC:1551]	-
ENSG00000086289	54.7825378639462	54.2080176890773	51.8615186589454	45.2290973537677	EPDR1	7	37683843	37951941	+	2864	protein_coding	ependymin related 1 [Source:HGNC Symbol;Acc:HGNC:17572]	-
ENSG00000072274	51.5327810533316	43.8966545587444	57.5477349178481	52.9844629249642	TFRC	3	196027183	196082189	-	7887	protein_coding	transferrin receptor [Source:HGNC Symbol;Acc:HGNC:11763]	-
ENSG00000132002	44.7968899570018	48.2602269168518	58.4859247254842	54.3394687322832	DNAJB1	19	14514770	14529770	-	3672	protein_coding	DnaJ heat shock protein family (Hsp40) member B1 [Source:HGNC Symbol;Acc:HGNC:5270]	-
ENSG00000108344	48.8695965114392	48.8811027558603	55.2562317900269	52.6825841373642	PSMD3	17	39980797	39997960	+	4964	protein_coding	proteasome 26S subunit, non-ATPase 3 [Source:HGNC Symbol;Acc:HGNC:9560]	-
ENSG00000160932	56.7481997092379	60.0439605512954	46.1896210655657	42.3084717076073	LY6E	8	143017982	143023832	+	2640	protein_coding	lymphocyte antigen 6 family member E [Source:HGNC Symbol;Acc:HGNC:6727]	-
ENSG00000168090	48.3490367282533	51.3971739839458	51.6067947749818	53.4092431316039	COPS6	7	100088954	100092200	+	2807	protein_coding	COP9 signalosome subunit 6 [Source:HGNC Symbol;Acc:HGNC:21749]	-
ENSG00000135829	51.3681668566427	42.8790586761122	57.1587909750819	52.7695710413515	DHX9	1	182839369	182887751	+	5645	protein_coding	DExH-box helicase 9 [Source:HGNC Symbol;Acc:HGNC:2750]	-
ENSG00000079785	56.7724338629702	51.6783840554505	48.9237150777989	46.7135808544489	DDX1	2	15591178	15631111	+	3833	protein_coding	DEAD-box helicase 1 [Source:HGNC Symbol;Acc:HGNC:2734]	-
ENSG00000072210	48.1488646611392	47.5057522458213	56.6089733226285	51.7507118287692	ALDH3A2	17	19648136	19677598	+	6457	protein_coding	aldehyde dehydrogenase 3 family member A2 [Source:HGNC Symbol;Acc:HGNC:403]	-
ENSG00000215030	48.9945618298696	67.6561625380033	45.3975396566854	41.9643583792395	RPL13P12	17	17383377	17384012	-	636	processed_pseudogene	ribosomal protein L13 pseudogene 12 [Source:HGNC Symbol;Acc:HGNC:35701]	-
ENSG00000106105	47.572682676779	62.5027237271805	42.9305369131903	50.4238253389283	GARS	7	30594681	30634033	+	4152	protein_coding	glycyl-tRNA synthetase [Source:HGNC Symbol;Acc:HGNC:4162]	-
ENSG00000132305	54.0602500335621	54.2237272018511	48.5393280969832	46.3798447295481	IMMT	2	86143932	86195770	-	3986	protein_coding	inner membrane mitochondrial protein [Source:HGNC Symbol;Acc:HGNC:6047]	-
ENSG00000101608	56.802346782737	51.0898388474641	46.5214988851402	48.7610510702904	MYL12A	18	3247481	3256236	+	3245	protein_coding	myosin light chain 12A [Source:HGNC Symbol;Acc:HGNC:16701]	-
ENSG00000101439	51.6095703380081	53.421060962255	48.8175387311387	49.2916627103181	CST3	20	23626706	23638473	-	3695	protein_coding	cystatin C [Source:HGNC Symbol;Acc:HGNC:2475]	-
ENSG00000105254	50.250695296125	55.9276166760853	48.9981380186548	47.632332220184	TBCB	19	36114289	36125947	+	3326	protein_coding	tubulin folding cofactor B [Source:HGNC Symbol;Acc:HGNC:1989]	-
ENSG00000245910	47.6535083238859	63.4201455256275	43.6819818745385	47.3527865712422	SNHG6	8	66921684	66926398	-	1247	processed_transcript	small nucleolar RNA host gene 6 [Source:HGNC Symbol;Acc:HGNC:32965]	-
ENSG00000163527	56.1602099867924	49.429383444152	49.7383588627161	46.4725927527123	STT3B	3	31532638	31637622	+	5012	protein_coding	STT3B, catalytic subunit of the oligosaccharyltransferase complex [Source:HGNC Symbol;Acc:HGNC:30611]	-
ENSG00000164823	67.098720132293	53.2229738532849	44.4276862567715	36.7523477324576	OSGIN2	8	89901849	89927888	+	4691	protein_coding	oxidative stress induced growth inhibitor family member 2 [Source:HGNC Symbol;Acc:HGNC:1355]	-
ENSG00000168496	46.2984050045411	45.2475889070921	53.313391657763	56.5156054430249	FEN1	11	61792637	61797244	+	2478	protein_coding	flap structure-specific endonuclease 1 [Source:HGNC Symbol;Acc:HGNC:3650]	-
ENSG00000147274	54.7383202852761	50.5689140679062	48.4457695249321	47.6100746370829	RBMX	X	136848004	136880764	-	5882	protein_coding	RNA binding motif protein X-linked [Source:HGNC Symbol;Acc:HGNC:9910]	-
ENSG00000173418	54.1117102704236	51.1450896427571	47.2085404706826	48.8609872626149	NAA20	20	20017116	20033655	+	2376	protein_coding	N(alpha)-acetyltransferase 20, NatB catalytic subunit [Source:HGNC Symbol;Acc:HGNC:15908]	-
ENSG00000181104	50.6373205505355	53.4366289585996	46.4495969800816	50.4925118793679	F2R	5	76716043	76735781	+	4066	protein_coding	coagulation factor II thrombin receptor [Source:HGNC Symbol;Acc:HGNC:3537]	-
ENSG00000183291	49.726570802204	46.8523350907084	53.5541143331015	50.436176039866	SELENOF	1	86862445	86914424	-	2201	protein_coding	selenoprotein F [Source:HGNC Symbol;Acc:HGNC:17705]	-
ENSG00000026508	29.1273180875389	25.8863714563778	71.5184767272926	73.6448297671493	CD44	11	35138870	35232402	+	10004	protein_coding	CD44 molecule (Indian blood group) [Source:HGNC Symbol;Acc:HGNC:1681]	-
ENSG00000134153	55.6324616859482	50.8096233436384	48.6097474282992	44.4637860035935	EMC7	15	34084017	34101948	-	1538	protein_coding	ER membrane protein complex subunit 7 [Source:HGNC Symbol;Acc:HGNC:24301]	-
ENSG00000105329	49.0713428776635	53.4609194726401	51.1111491223374	45.8321238730098	TGFB1	19	41301587	41353911	-	3238	protein_coding	transforming growth factor beta 1 [Source:HGNC Symbol;Acc:HGNC:11766]	-
ENSG00000105701	49.3841273521626	49.7998491770737	51.0456622946686	49.201598092753	FKBP8	19	18531751	18544077	-	2902	protein_coding	FK506 binding protein 8 [Source:HGNC Symbol;Acc:HGNC:3724]	-
ENSG00000058262	48.385337780667	45.9419978096815	53.9400997627997	50.7548157614011	SEC61A1	3	128051641	128071683	+	4697	protein_coding	Sec61 translocon alpha 1 subunit [Source:HGNC Symbol;Acc:HGNC:18276]	-
ENSG00000130175	48.7159191034205	54.1789415182446	47.9003283714692	47.9542678378801	PRKCSH	19	11435288	11450968	+	5166	protein_coding	protein kinase C substrate 80K-H [Source:HGNC Symbol;Acc:HGNC:9411]	-
ENSG00000004779	56.8164828889482	54.4976221671422	42.4472845988418	44.8182806091243	NDUFAB1	16	23581002	23596356	-	1600	protein_coding	NADH:ubiquinone oxidoreductase subunit AB1 [Source:HGNC Symbol;Acc:HGNC:7694]	-
ENSG00000175130	62.8276447434509	61.4816846408958	36.6451745449346	37.5171010265379	MARCKSL1	1	32333832	32336379	-	1699	protein_coding	MARCKS like 1 [Source:HGNC Symbol;Acc:HGNC:7142]	-
ENSG00000186834	46.4439427329551	43.3727845671312	58.3327183530225	50.3208506967854	HEXIM1	17	45148502	45152101	+	3600	protein_coding	hexamethylene bisacetamide inducible 1 [Source:HGNC Symbol;Acc:HGNC:24953]	-
ENSG00000155115	56.0545572467169	55.5776254506996	42.5425112445716	43.8422241954624	GTF3C6	6	110958560	110967890	+	1067	protein_coding	general transcription factor IIIC subunit 6 [Source:HGNC Symbol;Acc:HGNC:20872]	-
ENSG00000141030	48.2166859475144	47.4543731451315	48.5598362889853	53.5628288187567	COPS3	17	17246820	17281293	-	2788	protein_coding	COP9 signalosome subunit 3 [Source:HGNC Symbol;Acc:HGNC:2239]	-
ENSG00000091136	52.9998749697353	49.1977179492015	49.4999805107899	45.5006858068779	LAMB1	7	107923799	108003255	-	8140	protein_coding	laminin subunit beta 1 [Source:HGNC Symbol;Acc:HGNC:6486]	-
ENSG00000183207	48.0315953253746	52.5990270654847	46.919675203589	49.5475216220071	RUVBL2	19	48993448	49015995	+	3670	protein_coding	RuvB like AAA ATPase 2 [Source:HGNC Symbol;Acc:HGNC:10475]	-
ENSG00000086062	44.2957944760151	43.2829215702673	55.5616297296952	53.7886665478883	B4GALT1	9	33104082	33167356	-	4901	protein_coding	beta-1,4-galactosyltransferase 1 [Source:HGNC Symbol;Acc:HGNC:924]	-
ENSG00000176153	95.0042692486991	62.3598978761178	24.2587707010526	15.2612209639929	GPX2	14	64939152	64942905	-	1499	protein_coding	glutathione peroxidase 2 [Source:HGNC Symbol;Acc:HGNC:4554]	-
ENSG00000106541	70.3555047827021	50.3108297553071	50.1851199535655	25.8582594960894	AGR2	7	16791811	16833433	-	2845	protein_coding	anterior gradient 2, protein disulphide isomerase family member [Source:HGNC Symbol;Acc:HGNC:328]	-
ENSG00000115738	54.7167917025503	64.150886652658	33.8605769522455	43.8493089763942	ID2	2	8678845	8684453	+	2205	protein_coding	inhibitor of DNA binding 2 [Source:HGNC Symbol;Acc:HGNC:5361]	bHLH
ENSG00000167085	48.9485632920684	52.0878657198121	46.0938321614793	49.3400637416592	PHB	17	49404049	49414905	-	3838	protein_coding	prohibitin [Source:HGNC Symbol;Acc:HGNC:8912]	-
ENSG00000184076	55.6650483915256	54.683885983325	42.7915312739612	43.2664477409531	UQCR10	22	29767369	29770413	+	975	protein_coding	ubiquinol-cytochrome c reductase, complex III subunit X [Source:HGNC Symbol;Acc:HGNC:30863]	-
ENSG00000155959	58.4791343267207	53.723538765012	41.9396027574324	42.1960743606624	VBP1	X	155197007	155239817	+	2018	protein_coding	VHL binding protein 1 [Source:HGNC Symbol;Acc:HGNC:12662]	-
ENSG00000113583	61.4041145371724	50.5617067543899	42.9527267656761	41.3939224589474	C5orf15	5	133955502	133968787	-	2422	protein_coding	chromosome 5 open reading frame 15 [Source:HGNC Symbol;Acc:HGNC:20656]	-
ENSG00000213326	55.2624329600807	54.7762509784559	41.8211316734576	44.2102849219081	RPS7P11	17	46721582	46722167	-	586	processed_pseudogene	ribosomal protein S7 pseudogene 11 [Source:HGNC Symbol;Acc:HGNC:35841]	-
ENSG00000197858	50.6894256515282	55.3008388529726	43.8866561017572	45.725498735408	GPAA1	8	144082590	144086216	+	3268	protein_coding	glycosylphosphatidylinositol anchor attachment 1 [Source:HGNC Symbol;Acc:HGNC:4446]	-
ENSG00000185787	53.1556285448323	45.6654293368075	49.7076360157807	47.0106378921903	MORF4L1	15	78810487	78898133	+	6584	protein_coding	mortality factor 4 like 1 [Source:HGNC Symbol;Acc:HGNC:16989]	-
ENSG00000138085	53.8902275871136	56.024123361814	42.6805440922996	42.901498201641	ATRAID	2	27212027	27217178	+	2019	protein_coding	all-trans retinoic acid induced differentiation factor [Source:HGNC Symbol;Acc:HGNC:24090]	-
ENSG00000119421	51.4897707531115	53.4438351436007	45.7890316071132	44.6536528423223	NDUFA8	9	122144058	122159819	-	844	protein_coding	NADH:ubiquinone oxidoreductase subunit A8 [Source:HGNC Symbol;Acc:HGNC:7692]	-
ENSG00000130208	71.7032818761301	72.8425222231906	24.9458923432777	25.8504433482811	APOC1	19	44914247	44919349	+	1231	protein_coding	apolipoprotein C1 [Source:HGNC Symbol;Acc:HGNC:607]	-
ENSG00000065427	53.6273128411134	55.2139942373172	42.3116283559965	43.9392918505077	KARS	16	75627474	75648643	-	4065	protein_coding	lysyl-tRNA synthetase [Source:HGNC Symbol;Acc:HGNC:6215]	-
ENSG00000187735	56.2005588863631	58.4993961994549	37.9685429685436	42.1278226453241	TCEA1	8	53966552	54022529	-	4415	protein_coding	transcription elongation factor A1 [Source:HGNC Symbol;Acc:HGNC:11612]	-
ENSG00000101057	47.2253060682753	51.8633678192308	43.3035183319067	52.366813799749	MYBL2	20	43667019	43716496	+	2777	protein_coding	MYB proto-oncogene like 2 [Source:HGNC Symbol;Acc:HGNC:7548]	MYB
ENSG00000162434	48.5433044785505	50.8291512916455	46.5625783774363	48.6726316842118	JAK1	1	64833229	64966504	-	6317	protein_coding	Janus kinase 1 [Source:HGNC Symbol;Acc:HGNC:6190]	-
ENSG00000178999	46.885432861323	50.6949107297485	43.3891020626514	53.5930360024022	AURKB	17	8204733	8210600	-	2241	protein_coding	aurora kinase B [Source:HGNC Symbol;Acc:HGNC:11390]	-
ENSG00000244313	49.9019588726214	58.3973590731017	45.0272620384862	41.2254123095402	AC024293.1	11	46428653	46429150	-	498	processed_pseudogene	ribosomal protein S10 (RPS10) pseudogene	-
ENSG00000148672	53.0564713861538	51.5531591931015	42.701826748258	47.0896531544486	GLUD1	10	87050486	87094866	-	3519	protein_coding	glutamate dehydrogenase 1 [Source:HGNC Symbol;Acc:HGNC:4335]	-
ENSG00000133110	0.341701542474149	0.50690031406269	95.978029617189	97.020593257812	POSTN	13	37562583	37598844	-	5464	protein_coding	periostin [Source:HGNC Symbol;Acc:HGNC:16953]	-
ENSG00000106803	49.3950521366531	53.4073943743926	45.8160009076143	45.2257125220013	SEC61B	9	99222064	99230615	+	1190	protein_coding	Sec61 translocon beta subunit [Source:HGNC Symbol;Acc:HGNC:16993]	-
ENSG00000198856	51.6005836178121	46.8591028378284	47.9529584201387	47.2793817715878	OSTC	4	108650584	108667820	+	1617	protein_coding	oligosaccharyltransferase complex non-catalytic subunit [Source:HGNC Symbol;Acc:HGNC:24448]	-
ENSG00000168374	47.9076142106181	42.1592604946136	52.7640553878787	49.6727069507369	ARF4	3	57571363	57598220	-	2595	protein_coding	ADP ribosylation factor 4 [Source:HGNC Symbol;Acc:HGNC:655]	-
ENSG00000116560	47.7441057748158	43.4114842973029	50.3846250338272	50.9023843086894	SFPQ	1	35176378	35193148	-	7426	protein_coding	splicing factor proline and glutamine rich [Source:HGNC Symbol;Acc:HGNC:10774]	-
ENSG00000213593	59.2502731359778	47.1027492765427	43.8226224856082	42.2435924138395	TMX2	11	57712600	57740973	+	2246	protein_coding	thioredoxin related transmembrane protein 2 [Source:HGNC Symbol;Acc:HGNC:30739]	-
ENSG00000115307	56.5352730676584	51.5244732292666	41.3790707963593	42.9059101884777	AUP1	2	74526645	74529939	-	2634	protein_coding	AUP1, lipid droplet regulating VLDL assembly factor [Source:HGNC Symbol;Acc:HGNC:891]	-
ENSG00000142864	47.4556153369642	48.3056320264017	47.0826650724027	49.4992663221369	SERBP1	1	67407810	67430415	-	7676	protein_coding	SERPINE1 mRNA binding protein 1 [Source:HGNC Symbol;Acc:HGNC:17860]	-
ENSG00000075223	49.0768624197361	49.1117964235113	44.4255181775133	49.380670051401	SEMA3C	7	80742538	80922359	-	6268	protein_coding	semaphorin 3C [Source:HGNC Symbol;Acc:HGNC:10725]	-
ENSG00000131462	40.4285622407533	46.8947515884347	51.1117591698012	53.382475444182	TUBG1	17	42609676	42615234	+	2411	protein_coding	tubulin gamma 1 [Source:HGNC Symbol;Acc:HGNC:12417]	-
ENSG00000082153	54.6902481924588	54.4324147586158	40.4670199335655	42.146364492294	BZW1	2	200810594	200827338	+	8085	protein_coding	basic leucine zipper and W2 domains 1 [Source:HGNC Symbol;Acc:HGNC:18380]	-
ENSG00000133872	58.8044434307816	50.6003490430117	44.7980410638326	37.4540651070042	SARAF	8	30063012	30083208	-	2990	protein_coding	store-operated calcium entry associated regulatory factor [Source:HGNC Symbol;Acc:HGNC:28789]	-
ENSG00000168542	57.5754513551996	47.9267830553892	46.7107464316249	39.2861049972546	COL3A1	2	188974320	189012746	+	6811	protein_coding	collagen type III alpha 1 chain [Source:HGNC Symbol;Acc:HGNC:2201]	-
ENSG00000089063	56.9112822718203	55.197592072337	38.5853086200007	40.710601359362	TMEM230	20	5068232	5113103	-	3051	protein_coding	transmembrane protein 230 [Source:HGNC Symbol;Acc:HGNC:15876]	-
ENSG00000141232	54.0894720085187	43.9068681737281	54.3128614563845	39.0509569472848	TOB1	17	50862223	50867978	-	2521	protein_coding	transducer of ERBB2, 1 [Source:HGNC Symbol;Acc:HGNC:11979]	-
ENSG00000167862	55.3748767073027	49.5036258620219	44.6397594439487	41.5140327180507	MRPL58	17	75012670	75021261	+	1108	protein_coding	mitochondrial ribosomal protein L58 [Source:HGNC Symbol;Acc:HGNC:5359]	-
ENSG00000112695	55.5380688965261	52.1352285407135	41.4016289013178	41.3534948303175	COX7A2	6	75237675	75250323	-	1922	protein_coding	cytochrome c oxidase subunit 7A2 [Source:HGNC Symbol;Acc:HGNC:2288]	-
ENSG00000112473	45.1461022970379	45.5300840114545	53.2018071502184	45.9435122209589	SLC39A7	6	33200445	33204439	+	2845	protein_coding	solute carrier family 39 member 7 [Source:HGNC Symbol;Acc:HGNC:4927]	-
ENSG00000105048	50.9475105678186	50.4158175823623	46.3191277985571	41.8566654150498	TNNT1	19	55132794	55149354	-	2171	protein_coding	troponin T1, slow skeletal type [Source:HGNC Symbol;Acc:HGNC:11948]	-
ENSG00000089685	44.4846825436398	43.0675642008988	48.4133284377593	53.2636032000485	BIRC5	17	78214186	78225636	+	3815	protein_coding	baculoviral IAP repeat containing 5 [Source:HGNC Symbol;Acc:HGNC:593]	-
ENSG00000130204	44.3535325841232	50.4180263307371	46.1191397530075	48.0962056013035	TOMM40	19	44890569	44903689	+	3610	protein_coding	translocase of outer mitochondrial membrane 40 [Source:HGNC Symbol;Acc:HGNC:18001]	-
ENSG00000168288	54.5668844731935	51.4003264215602	43.7452791474586	39.1989509194272	MMADHC	2	149569634	149587816	-	2191	protein_coding	methylmalonic aciduria and homocystinuria, cblD type [Source:HGNC Symbol;Acc:HGNC:25221]	-
ENSG00000130748	50.5922305002876	55.8744824313958	39.8822937836982	42.5409657598834	TMEM160	19	47045907	47048630	-	663	protein_coding	transmembrane protein 160 [Source:HGNC Symbol;Acc:HGNC:26042]	-
ENSG00000282826	51.8231659647884	57.4341691719862	38.2555809223377	41.253748558016	FRG1CP	20	28580709	28602664	-	769	unprocessed_pseudogene	FSHD region gene 1 family member C, pseudogene [Source:HGNC Symbol;Acc:HGNC:51762]	-
ENSG00000112110	49.8662306684356	50.2503315909849	43.5843610718595	45.0065857107726	MRPL18	6	159789812	159798436	+	1375	protein_coding	mitochondrial ribosomal protein L18 [Source:HGNC Symbol;Acc:HGNC:14477]	-
ENSG00000091483	55.4244104539299	47.7272305109682	42.7541895033141	42.7884806634133	FH	1	241497603	241519761	-	2142	protein_coding	fumarate hydratase [Source:HGNC Symbol;Acc:HGNC:3700]	-
ENSG00000087460	47.9717898640406	49.9379824879374	46.164565670358	44.5989191025535	GNAS	20	58839718	58911192	+	13320	protein_coding	GNAS complex locus [Source:HGNC Symbol;Acc:HGNC:4392]	-
ENSG00000115875	50.8047114106592	42.6728967551408	46.801124465665	48.2773383035807	SRSF7	2	38743599	38751494	-	4045	protein_coding	serine and arginine rich splicing factor 7 [Source:HGNC Symbol;Acc:HGNC:10789]	-
ENSG00000072110	39.1098425048785	44.8975528126894	50.683485163192	53.3069377819432	ACTN1	14	68874143	68979440	-	10626	protein_coding	actinin alpha 1 [Source:HGNC Symbol;Acc:HGNC:163]	-
ENSG00000112118	50.1997625990753	47.5483803130099	44.3632886896728	45.7477835667292	MCM3	6	52264009	52284881	-	3650	protein_coding	minichromosome maintenance complex component 3 [Source:HGNC Symbol;Acc:HGNC:6945]	-
ENSG00000082641	43.7240100297738	46.4532398591258	49.354182000641	48.1850505234936	NFE2L1	17	48048329	48061487	+	5825	protein_coding	nuclear factor, erythroid 2 like 1 [Source:HGNC Symbol;Acc:HGNC:7781]	TF_bZIP
ENSG00000152795	50.214109349414	46.0900684211124	46.3482716816057	44.8199989620022	HNRNPDL	4	82422564	82430408	-	5476	protein_coding	heterogeneous nuclear ribonucleoprotein D like [Source:HGNC Symbol;Acc:HGNC:5037]	-
ENSG00000168894	50.6079107328299	50.4319514805612	42.8595125959399	43.2321340773476	RNF181	2	85595725	85597613	+	1220	protein_coding	ring finger protein 181 [Source:HGNC Symbol;Acc:HGNC:28037]	-
ENSG00000138279	48.2522199839625	44.3955763882837	46.6629159052299	47.8055511206721	ANXA7	10	73375101	73414076	-	2862	protein_coding	annexin A7 [Source:HGNC Symbol;Acc:HGNC:545]	-
ENSG00000136068	41.5580448139365	52.2913939820257	44.3827449188405	48.7239004608334	FLNB	3	58008400	58172251	+	13952	protein_coding	filamin B [Source:HGNC Symbol;Acc:HGNC:3755]	-
ENSG00000105185	45.3497990565985	50.7102804201463	41.1542372897744	49.7060162760509	PDCD5	19	32581068	32587452	+	2253	protein_coding	programmed cell death 5 [Source:HGNC Symbol;Acc:HGNC:8764]	-
ENSG00000253729	48.5333903790291	49.0772261241736	44.0910598541614	45.0038831834004	PRKDC	8	47773108	47960183	-	15417	protein_coding	protein kinase, DNA-activated, catalytic subunit [Source:HGNC Symbol;Acc:HGNC:9413]	-
ENSG00000130826	49.7832910093442	48.2469307457173	42.8109251651094	45.8344585251606	DKC1	X	154762742	154777689	+	4203	protein_coding	dyskerin pseudouridine synthase 1 [Source:HGNC Symbol;Acc:HGNC:2890]	-
ENSG00000100567	46.5056211082401	43.7186371680383	48.7984950128456	47.1576194204678	PSMA3	14	58244831	58272012	+	3119	protein_coding	proteasome subunit alpha 3 [Source:HGNC Symbol;Acc:HGNC:9532]	-
ENSG00000101365	54.4243808676556	49.3241171535607	39.3862613783768	43.0165347643266	IDH3B	20	2658395	2664219	-	2567	protein_coding	isocitrate dehydrogenase 3 (NAD(+)) beta [Source:HGNC Symbol;Acc:HGNC:5385]	-
ENSG00000108946	52.0543585623218	45.3549286913865	45.2749264966498	43.4638122385929	PRKAR1A	17	68511780	68551319	+	6821	protein_coding	protein kinase cAMP-dependent type I regulatory subunit alpha [Source:HGNC Symbol;Acc:HGNC:9388]	-
ENSG00000065833	61.9939623190052	51.9678833400882	38.7929762978724	33.2789026731481	ME1	6	83210389	83431071	-	3371	protein_coding	malic enzyme 1 [Source:HGNC Symbol;Acc:HGNC:6983]	-
ENSG00000077549	45.92982254757	46.7706672643497	47.5566567373308	45.1527939737063	CAPZB	1	19338776	19485539	-	3238	protein_coding	capping actin protein of muscle Z-line subunit beta [Source:HGNC Symbol;Acc:HGNC:1491]	-
ENSG00000135387	49.2928361685507	44.3001754304791	45.5965179227821	46.2051216454977	CAPRIN1	11	34051683	34101156	+	7689	protein_coding	cell cycle associated protein 1 [Source:HGNC Symbol;Acc:HGNC:6743]	-
ENSG00000163347	67.527407064857	59.7612557855903	29.2403233803375	28.7577839114929	CLDN1	3	190305701	190322475	-	3663	protein_coding	claudin 1 [Source:HGNC Symbol;Acc:HGNC:2032]	-
ENSG00000233913	49.7083399937566	55.2867134790638	37.4572331520405	42.6671603945183	RPL10P9	5	168616352	168616996	+	645	processed_pseudogene	ribosomal protein L10 pseudogene 9 [Source:HGNC Symbol;Acc:HGNC:35579]	-
ENSG00000114346	54.300853596135	44.3053234835094	44.2147761390281	42.1969024897283	ECT2	3	172750682	172821474	+	5499	protein_coding	epithelial cell transforming 2 [Source:HGNC Symbol;Acc:HGNC:3155]	-
ENSG00000124422	40.1437352262769	39.7168458032112	53.0564186788657	51.8181875376657	USP22	17	20999593	21043760	-	6808	protein_coding	ubiquitin specific peptidase 22 [Source:HGNC Symbol;Acc:HGNC:12621]	-
ENSG00000133265	46.1314710168793	50.9480263255947	45.1059781241019	42.3836409912467	HSPBP1	19	55262231	55280381	-	2159	protein_coding	HSPA (Hsp70) binding protein 1 [Source:HGNC Symbol;Acc:HGNC:24989]	-
ENSG00000013306	40.7906375058964	51.7032980659896	44.5586683249283	47.5091058372008	SLC25A39	17	44319625	44324870	-	3526	protein_coding	solute carrier family 25 member 39 [Source:HGNC Symbol;Acc:HGNC:24279]	-
ENSG00000143401	50.665659343435	46.0839778015328	43.5546865877044	44.122218376799	ANP32E	1	150218417	150236156	-	3605	protein_coding	acidic nuclear phosphoprotein 32 family member E [Source:HGNC Symbol;Acc:HGNC:16673]	-
ENSG00000176619	39.5390210811457	44.2690719104361	47.8835724240472	52.4810861058983	LMNB2	19	2427638	2456996	-	5432	protein_coding	lamin B2 [Source:HGNC Symbol;Acc:HGNC:6638]	-
ENSG00000172380	47.904363314964	40.3398560417038	48.5910247629941	47.2466563029059	GNG12	1	67701466	67833467	-	4724	protein_coding	G protein subunit gamma 12 [Source:HGNC Symbol;Acc:HGNC:19663]	-
ENSG00000005884	26.5025994529539	37.4449243381853	53.4764237314592	66.131235591651	ITGA3	17	50055968	50090481	+	9802	protein_coding	integrin subunit alpha 3 [Source:HGNC Symbol;Acc:HGNC:6139]	-
ENSG00000132589	46.8771397399662	45.722877198221	47.3195472875805	43.6212245331303	FLOT2	17	28879335	28897679	-	3336	protein_coding	flotillin 2 [Source:HGNC Symbol;Acc:HGNC:3758]	-
ENSG00000004478	50.1502856829834	53.5073682538609	39.237619546202	40.4074983102163	FKBP4	12	2794953	2805423	+	5180	protein_coding	FK506 binding protein 4 [Source:HGNC Symbol;Acc:HGNC:3720]	-
ENSG00000182952	47.2500002233972	45.460341207125	44.5474700102632	45.8888117194823	HMGN4	6	26538405	26546254	+	1274	protein_coding	high mobility group nucleosomal binding domain 4 [Source:HGNC Symbol;Acc:HGNC:4989]	-
ENSG00000148926	67.9817087182007	55.0454150308563	31.0836237369258	28.9908297349271	ADM	11	10304680	10307397	+	2718	protein_coding	adrenomedullin [Source:HGNC Symbol;Acc:HGNC:259]	-
ENSG00000204389	45.7903129527279	59.5778624523277	40.8785382272995	36.7546810707016	HSPA1A	6	31815464	31817946	+	2483	protein_coding	heat shock protein family A (Hsp70) member 1A [Source:HGNC Symbol;Acc:HGNC:5232]	-
ENSG00000166949	37.054738631334	40.9598354903961	50.5950169276007	54.2562254509459	SMAD3	15	67063763	67195195	+	9113	protein_coding	SMAD family member 3 [Source:HGNC Symbol;Acc:HGNC:6769]	MH1
ENSG00000088247	42.4411355359139	42.0341780924104	50.2402680002883	47.7674506731908	KHSRP	19	6413348	6424794	-	4563	protein_coding	KH-type splicing regulatory protein [Source:HGNC Symbol;Acc:HGNC:6316]	-
ENSG00000278845	46.4829092479511	48.9948565227177	44.4013932624289	42.516923131705	MRPL45	17	38297023	38323218	+	1705	protein_coding	mitochondrial ribosomal protein L45 [Source:HGNC Symbol;Acc:HGNC:16651]	-
ENSG00000218175	42.9208558179023	55.7668007214799	37.8183956536404	45.7644753046154	AC016739.1	2	176200908	176201252	-	345	processed_pseudogene	ribosomal protein, large, P1 (RPLP1) pseudogene	-
ENSG00000124795	47.8615275951523	43.7430213006545	44.1834457405164	46.4716691228563	DEK	6	18223868	18264823	-	4361	protein_coding	DEK proto-oncogene [Source:HGNC Symbol;Acc:HGNC:2768]	-
ENSG00000100941	46.6499946832997	43.3134053954236	45.960696104376	46.2402572414845	PNN	14	39175183	39183218	+	4201	protein_coding	pinin, desmosome associated protein [Source:HGNC Symbol;Acc:HGNC:9162]	-
ENSG00000150687	34.8949303270067	33.6953854531158	59.2142862897616	54.1803631375048	PRSS23	11	86791059	86952910	+	11725	protein_coding	serine protease 23 [Source:HGNC Symbol;Acc:HGNC:14370]	-
ENSG00000103222	44.739680203057	47.0954031555539	47.2978385607318	42.73829358843	ABCC1	16	15949577	16143074	+	7575	protein_coding	ATP binding cassette subfamily C member 1 [Source:HGNC Symbol;Acc:HGNC:51]	-
ENSG00000170275	46.7064817119234	47.0876158551948	43.9707029160302	44.0116572887194	CRTAP	3	33113979	33147773	+	6695	protein_coding	cartilage associated protein [Source:HGNC Symbol;Acc:HGNC:2379]	-
ENSG00000078369	43.6030947603094	44.9115664378007	46.6796420451942	46.5582198245297	GNB1	1	1785285	1891117	-	6417	protein_coding	G protein subunit beta 1 [Source:HGNC Symbol;Acc:HGNC:4396]	-
ENSG00000140740	53.0155251850801	50.1510533620987	37.8182302756287	40.448858703808	UQCRC2	16	21952660	21983660	+	5217	protein_coding	ubiquinol-cytochrome c reductase core protein 2 [Source:HGNC Symbol;Acc:HGNC:12586]	-
ENSG00000035403	31.1790464325705	31.589998003685	57.449323092449	61.0090010633061	VCL	10	73995193	74121363	+	9992	protein_coding	vinculin [Source:HGNC Symbol;Acc:HGNC:12665]	-
ENSG00000081154	50.4548358284916	46.7006367589854	41.3573948983097	42.6571192001464	PCNP	3	101574095	101594437	+	3102	protein_coding	PEST proteolytic signal containing nuclear protein [Source:HGNC Symbol;Acc:HGNC:30023]	-
ENSG00000137876	47.4140660480915	49.9356613144203	42.190487719092	41.6199925270592	RSL24D1	15	55180806	55197067	-	3009	protein_coding	ribosomal L24 domain containing 1 [Source:HGNC Symbol;Acc:HGNC:18479]	-
ENSG00000130520	49.4815544787438	49.2793744269933	40.6671646338327	41.6033880749023	LSM4	19	18306230	18323274	-	3029	protein_coding	LSM4 homolog, U6 small nuclear RNA and mRNA degradation associated [Source:HGNC Symbol;Acc:HGNC:17259]	-
ENSG00000101220	43.0008325678736	46.7761192977819	43.6113275245403	47.3027769955268	C20orf27	20	3753508	3768387	-	2415	protein_coding	chromosome 20 open reading frame 27 [Source:HGNC Symbol;Acc:HGNC:15873]	-
ENSG00000122952	44.9965069613249	42.7202526969178	45.1869521950194	47.5865484093271	ZWINT	10	56357228	56361275	-	2378	protein_coding	ZW10 interacting kinetochore protein [Source:HGNC Symbol;Acc:HGNC:13195]	-
ENSG00000051523	41.9619448300135	52.4350722465911	44.4226111496446	41.5573348598174	CYBA	16	88643283	88651152	-	3357	protein_coding	cytochrome b-245 alpha chain [Source:HGNC Symbol;Acc:HGNC:2577]	-
ENSG00000207652	52.9804314002232	42.7614165236604	41.3414020928579	43.2805481910425	MIR621	13	40810766	40810861	+	96	miRNA	microRNA 621 [Source:HGNC Symbol;Acc:HGNC:32877]	-
ENSG00000152952	36.9733477432139	32.6276660207447	56.7014145262074	53.3822951330795	PLOD2	3	146069440	146163653	-	7646	protein_coding	procollagen-lysine,2-oxoglutarate 5-dioxygenase 2 [Source:HGNC Symbol;Acc:HGNC:9082]	-
ENSG00000240376	44.2173522575528	52.6042334325966	43.1422835194784	39.633697548554	AC010343.1	5	33162179	33162807	+	629	processed_pseudogene	ribosomal protein S8 (RPS8) pseudogene	-
ENSG00000100650	45.4526815484338	45.5720671483447	43.3957387060964	44.8757725600161	SRSF5	14	69726900	69772005	+	5357	protein_coding	serine and arginine rich splicing factor 5 [Source:HGNC Symbol;Acc:HGNC:10787]	-
ENSG00000179820	32.9702247548131	37.2792914743768	53.3759686122972	55.2660906360722	MYADM	19	53866223	53876437	+	3675	protein_coding	myeloid associated differentiation marker [Source:HGNC Symbol;Acc:HGNC:7544]	-
ENSG00000166710	38.052632411677	32.9102822168116	53.4534332044519	54.30927098749	B2M	15	44711487	44718877	+	6079	protein_coding	beta-2-microglobulin [Source:HGNC Symbol;Acc:HGNC:914]	-
ENSG00000084090	52.6397945106965	48.4281253314072	36.7745539595372	40.7641648166472	STARD7	2	96184859	96208825	-	4414	protein_coding	StAR related lipid transfer domain containing 7 [Source:HGNC Symbol;Acc:HGNC:18063]	-
ENSG00000179041	43.1724434838924	46.5888589523732	44.9278777726603	43.8673322593384	RRS1	8	66429028	66430733	+	1706	protein_coding	ribosome biogenesis regulator homolog [Source:HGNC Symbol;Acc:HGNC:17083]	-
ENSG00000167552	34.3078281888494	39.729113837192	49.8127037201871	54.5970306764292	TUBA1A	12	49184796	49189324	-	3421	protein_coding	tubulin alpha 1a [Source:HGNC Symbol;Acc:HGNC:20766]	-
ENSG00000137409	43.3121688028064	43.4150551778273	45.2771670521779	46.2701653733029	MTCH1	6	36968141	36986298	-	3126	protein_coding	mitochondrial carrier 1 [Source:HGNC Symbol;Acc:HGNC:17586]	-
ENSG00000100353	46.2374674038311	49.7020294954265	39.4927202302288	42.79238314106	EIF3D	22	36510850	36529436	-	4070	protein_coding	eukaryotic translation initiation factor 3 subunit D [Source:HGNC Symbol;Acc:HGNC:3278]	-
ENSG00000152234	51.5498837614905	47.3687243678535	39.1629057669526	38.7763239238559	ATP5F1A	18	46080248	46104334	-	10908	protein_coding	ATP synthase F1 subunit alpha [Source:HGNC Symbol;Acc:HGNC:823]	-
ENSG00000131171	50.1581615840721	44.156743870065	40.1571431787396	42.2197504412621	SH3BGRL	X	81201943	81298547	+	2304	protein_coding	SH3 domain binding glutamate rich protein like [Source:HGNC Symbol;Acc:HGNC:10823]	-
ENSG00000234741	40.6571973521551	52.3330848458712	37.3541371485123	46.2025654044394	GAS5	1	173863900	173868882	-	3631	processed_transcript	growth arrest specific 5 [Source:HGNC Symbol;Acc:HGNC:16355]	-
ENSG00000173692	52.5401916359689	44.04300454702	38.7064555858406	41.1445714889051	PSMD1	2	231056864	231172827	+	5187	protein_coding	proteasome 26S subunit, non-ATPase 1 [Source:HGNC Symbol;Acc:HGNC:9554]	-
ENSG00000124942	34.2958916498199	39.0996611383078	50.2952722671743	52.718756516074	AHNAK	11	62433542	62556235	-	19465	protein_coding	AHNAK nucleoprotein [Source:HGNC Symbol;Acc:HGNC:347]	-
ENSG00000044115	46.3501495641685	43.3368276900788	43.0362591209003	43.0799889390161	CTNNA1	5	138610967	138935034	+	8830	protein_coding	catenin alpha 1 [Source:HGNC Symbol;Acc:HGNC:2509]	-
ENSG00000085733	39.8294918321691	43.6938733660562	45.0977643437473	46.9822911655937	CTTN	11	70398404	70436584	+	6949	protein_coding	cortactin [Source:HGNC Symbol;Acc:HGNC:3338]	-
ENSG00000188042	42.065219519514	45.0220987749136	44.5411627432545	43.8143464825941	ARL4C	2	234493041	234497053	-	4013	protein_coding	ADP ribosylation factor like GTPase 4C [Source:HGNC Symbol;Acc:HGNC:698]	-
ENSG00000134013	22.3704372928597	35.4367971015594	49.9921647315982	67.5536825239267	LOXL2	8	23297189	23425328	-	5707	protein_coding	lysyl oxidase like 2 [Source:HGNC Symbol;Acc:HGNC:6666]	-
ENSG00000162368	57.6148845006181	46.26808534857	35.374646140434	36.0507865448801	CMPK1	1	47333797	47378839	+	3844	protein_coding	cytidine/uridine monophosphate kinase 1 [Source:HGNC Symbol;Acc:HGNC:18170]	-
ENSG00000138413	54.0306388743473	48.3799206942611	37.6617458421866	35.2245431421782	IDH1	2	208236227	208266074	-	4721	protein_coding	isocitrate dehydrogenase (NADP(+)) 1, cytosolic [Source:HGNC Symbol;Acc:HGNC:5382]	-
ENSG00000164611	50.5327512610176	43.8325058176562	38.1499197852423	42.4951468168385	PTTG1	5	160421822	160428744	+	2013	protein_coding	pituitary tumor-transforming 1 [Source:HGNC Symbol;Acc:HGNC:9690]	-
ENSG00000108846	48.3428840466149	54.6034633206652	35.6669570957978	36.3739008172358	ABCC3	17	50634777	50692252	+	9614	protein_coding	ATP binding cassette subfamily C member 3 [Source:HGNC Symbol;Acc:HGNC:54]	-
ENSG00000000419	47.9525882936548	42.656840336077	41.2249474390752	43.0902901157546	DPM1	20	50934867	50958555	-	1207	protein_coding	dolichyl-phosphate mannosyltransferase subunit 1, catalytic [Source:HGNC Symbol;Acc:HGNC:3005]	-
ENSG00000270647	40.6400724828505	43.6166500854532	44.2113027763052	46.2674846527631	TAF15	17	35713791	35864615	+	5909	protein_coding	TATA-box binding protein associated factor 15 [Source:HGNC Symbol;Acc:HGNC:11547]	-
ENSG00000156709	53.9431808600678	48.9952162735838	36.2393778781313	35.0717063082406	AIFM1	X	130129362	130165887	-	3306	protein_coding	apoptosis inducing factor mitochondria associated 1 [Source:HGNC Symbol;Acc:HGNC:8768]	-
ENSG00000164754	51.9354832389588	44.1712213273265	39.6909507689957	38.0742515139805	RAD21	8	116845935	116874866	-	6192	protein_coding	RAD21 cohesin complex component [Source:HGNC Symbol;Acc:HGNC:9811]	-
ENSG00000136628	44.8070108579734	50.184991276845	37.7306667908028	40.6210250721948	EPRS	1	219968601	220046658	-	5450	protein_coding	glutamyl-prolyl-tRNA synthetase [Source:HGNC Symbol;Acc:HGNC:3418]	-
ENSG00000278771	71.4869103589142	66.6621139729772	17.4214604137127	17.656215764105	RN7SL3	14	49853616	49853914	-	299	misc_RNA	RNA, 7SL, cytoplasmic 3 [Source:HGNC Symbol;Acc:HGNC:23135]	-
ENSG00000112514	43.790254816346	45.8471107465639	39.1112582272943	44.4519946101604	CUTA	6	33416442	33418317	-	1876	protein_coding	cutA divalent cation tolerance homolog [Source:HGNC Symbol;Acc:HGNC:21101]	-
ENSG00000112081	46.8885325709481	38.042702743826	43.8597544316417	44.390335184474	SRSF3	6	36594353	36605600	+	7118	protein_coding	serine and arginine rich splicing factor 3 [Source:HGNC Symbol;Acc:HGNC:10785]	-
ENSG00000182154	43.7200952091232	54.3578574165929	37.8951932971616	37.1066044190715	MRPL41	9	137551199	137552555	+	1262	protein_coding	mitochondrial ribosomal protein L41 [Source:HGNC Symbol;Acc:HGNC:14492]	-
ENSG00000145494	40.8206623216438	53.2425492228536	37.4380443487355	41.4701590223752	NDUFS6	5	1801400	1816605	+	1451	protein_coding	NADH:ubiquinone oxidoreductase subunit S6 [Source:HGNC Symbol;Acc:HGNC:7713]	-
ENSG00000138095	51.5907807405452	46.5654343001283	36.5108964630735	38.2087524184529	LRPPRC	2	43886508	43996005	-	9760	protein_coding	leucine rich pentatricopeptide repeat containing [Source:HGNC Symbol;Acc:HGNC:15714]	-
ENSG00000183255	38.9163654532125	40.0062663434824	45.6122950317129	48.1490970086609	PTTG1IP	21	44849585	44873903	-	3537	protein_coding	PTTG1 interacting protein [Source:HGNC Symbol;Acc:HGNC:13524]	-
ENSG00000197324	45.2714848028676	40.3140821425443	46.62417293397	40.2489337984641	LRP10	14	22871613	22881580	+	7112	protein_coding	LDL receptor related protein 10 [Source:HGNC Symbol;Acc:HGNC:14553]	-
ENSG00000198668	42.3470922683574	41.589199463738	42.5207453998027	45.7856224213404	CALM1	14	90396502	90408261	+	7705	protein_coding	calmodulin 1 [Source:HGNC Symbol;Acc:HGNC:1442]	-
ENSG00000076248	41.0314687094399	41.829163414211	40.5651435884263	48.6340105303631	UNG	12	109097574	109110992	+	2567	protein_coding	uracil DNA glycosylase [Source:HGNC Symbol;Acc:HGNC:12572]	-
ENSG00000197122	48.6443001813749	52.9764791874144	36.0030689098098	34.3637066680642	SRC	20	37344685	37406050	+	6468	protein_coding	SRC proto-oncogene, non-receptor tyrosine kinase [Source:HGNC Symbol;Acc:HGNC:11283]	-
ENSG00000106263	42.5368672767442	44.127223155061	43.0321818183715	42.2647854201925	EIF3B	7	2354086	2380745	+	8998	protein_coding	eukaryotic translation initiation factor 3 subunit B [Source:HGNC Symbol;Acc:HGNC:3280]	-
ENSG00000183283	45.272478349192	41.2690419812557	43.0481506071085	42.2457456316266	DAZAP2	12	51238292	51271362	+	5731	protein_coding	DAZ associated protein 2 [Source:HGNC Symbol;Acc:HGNC:2684]	-
ENSG00000184117	48.4276561975386	54.0226961475214	34.7122199770224	34.6011957720107	NIPSNAP1	22	29554808	29581337	-	3067	protein_coding	nipsnap homolog 1 [Source:HGNC Symbol;Acc:HGNC:7827]	-
ENSG00000147408	53.24664833458	53.0143223187684	34.289488763219	31.0078469199777	CSGALNACT1	8	19404161	19758029	-	6580	protein_coding	chondroitin sulfate N-acetylgalactosaminyltransferase 1 [Source:HGNC Symbol;Acc:HGNC:24290]	-
ENSG00000121039	20.7263933516444	13.8775171518697	73.3563206164118	63.4881532233798	RDH10	8	73294612	73325281	+	5321	protein_coding	retinol dehydrogenase 10 [Source:HGNC Symbol;Acc:HGNC:19975]	-
ENSG00000134287	42.5132707216707	37.9495392091589	46.3764245148829	44.3373928680409	ARF3	12	48935723	48957551	-	5002	protein_coding	ADP ribosylation factor 3 [Source:HGNC Symbol;Acc:HGNC:654]	-
ENSG00000159840	30.0643214646363	34.9138977538705	50.7494799269706	55.3672814078633	ZYX	7	143381080	143391111	+	3482	protein_coding	zyxin [Source:HGNC Symbol;Acc:HGNC:13200]	-
ENSG00000130702	33.9588633918565	41.9766330460622	48.9466463796204	46.0699556233866	LAMA5	20	62307955	62367312	-	14291	protein_coding	laminin subunit alpha 5 [Source:HGNC Symbol;Acc:HGNC:6485]	-
ENSG00000074842	39.5956405280768	44.3892941634816	46.6827703727933	40.2588297665428	MYDGF	19	4641374	4670370	-	1678	protein_coding	myeloid derived growth factor [Source:HGNC Symbol;Acc:HGNC:16948]	-
ENSG00000110108	39.9158640536997	42.4722162775426	42.3557264564745	45.9942975571723	TMEM109	11	60913874	60923443	+	2421	protein_coding	transmembrane protein 109 [Source:HGNC Symbol;Acc:HGNC:28771]	-
ENSG00000126945	49.958486022862	44.1860322734122	39.2101719174906	37.2713651485615	HNRNPH2	X	101408295	101414133	+	2223	protein_coding	heterogeneous nuclear ribonucleoprotein H2 [Source:HGNC Symbol;Acc:HGNC:5042]	-
ENSG00000140374	51.5587740281242	44.5533954776338	37.7175582600313	36.6684572867223	ETFA	15	76215355	76311472	-	5031	protein_coding	electron transfer flavoprotein subunit alpha [Source:HGNC Symbol;Acc:HGNC:3481]	-
ENSG00000155463	44.6531518665902	47.0173833192952	39.1957309235288	39.2943830376314	OXA1L	14	22766522	22773041	+	4497	protein_coding	OXA1L, mitochondrial inner membrane protein [Source:HGNC Symbol;Acc:HGNC:8526]	-
ENSG00000100664	40.8164470141322	37.7528217177336	44.103328567774	47.3699964813708	EIF5	14	103333544	103345025	+	8505	protein_coding	eukaryotic translation initiation factor 5 [Source:HGNC Symbol;Acc:HGNC:3299]	-
ENSG00000115380	10.1723078276149	12.7080387598581	77.9580725179606	69.0411942186035	EFEMP1	2	55865967	55924139	-	3962	protein_coding	EGF containing fibulin extracellular matrix protein 1 [Source:HGNC Symbol;Acc:HGNC:3218]	-
ENSG00000179918	48.2796533788596	42.4792795923198	41.6557977026585	37.2887167240427	SEPHS2	16	30443631	30446181	-	2551	protein_coding	selenophosphate synthetase 2 [Source:HGNC Symbol;Acc:HGNC:19686]	-
ENSG00000079462	47.1857188695755	44.1262005197924	38.3522351762073	40.0284517830052	PAFAH1B3	19	42297033	42303546	-	1419	protein_coding	platelet activating factor acetylhydrolase 1b catalytic subunit 3 [Source:HGNC Symbol;Acc:HGNC:8576]	-
ENSG00000176101	44.3539697695567	42.058953265529	40.5096815773803	42.5596002698054	SSNA1	9	137188647	137190370	+	1183	protein_coding	SS nuclear autoantigen 1 [Source:HGNC Symbol;Acc:HGNC:11321]	-
ENSG00000189043	45.3891671268902	46.8441706593373	35.9237717848512	41.3211390021117	NDUFA4	7	10931951	10940256	-	3556	protein_coding	NDUFA4, mitochondrial complex associated [Source:HGNC Symbol;Acc:HGNC:7687]	-
ENSG00000074527	36.3168547187003	34.9394625673025	51.2530181299069	46.7930058847371	NTN4	12	95657807	95791152	-	4166	protein_coding	netrin 4 [Source:HGNC Symbol;Acc:HGNC:13658]	-
ENSG00000163682	38.9338826520219	45.0862696308543	38.9508120554692	46.3021868566537	RPL9	4	39452521	39458949	-	5022	protein_coding	ribosomal protein L9 [Source:HGNC Symbol;Acc:HGNC:10369]	-
ENSG00000109919	42.8245542774065	44.5079672623925	39.2836077601723	42.6384890932258	MTCH2	11	47617315	47642623	-	2897	protein_coding	mitochondrial carrier 2 [Source:HGNC Symbol;Acc:HGNC:17587]	-
ENSG00000178913	43.1021227447866	41.6305545378018	43.9072107427635	40.5880307971525	TAF7	5	141260225	141320821	-	2723	protein_coding	TATA-box binding protein associated factor 7 [Source:HGNC Symbol;Acc:HGNC:11541]	-
ENSG00000199753	40.4682354854508	37.4475193239904	36.1441972583272	55.1663323497255	SNORD104	17	64146083	64146152	+	70	snoRNA	small nucleolar RNA, C/D box 104 [Source:HGNC Symbol;Acc:HGNC:32768]	-
ENSG00000111667	38.7872260441076	40.6997984031498	46.1855792241237	43.4807886651584	USP5	12	6852128	6866632	+	3738	protein_coding	ubiquitin specific peptidase 5 [Source:HGNC Symbol;Acc:HGNC:12628]	-
ENSG00000116649	35.0738921883912	45.6023333120149	41.1148738622121	47.2075342718736	SRM	1	11054584	11060024	-	1898	protein_coding	spermidine synthase [Source:HGNC Symbol;Acc:HGNC:11296]	-
ENSG00000104805	42.1086628388742	39.7983422167445	45.0859649545071	41.7796419717443	NUCB1	19	48900050	48923372	+	3937	protein_coding	nucleobindin 1 [Source:HGNC Symbol;Acc:HGNC:8043]	-
ENSG00000167978	39.9459027857479	39.1205456688317	43.1738115931293	46.1143319220707	SRRM2	16	2752329	2772538	+	13266	protein_coding	serine/arginine repetitive matrix 2 [Source:HGNC Symbol;Acc:HGNC:16639]	-
ENSG00000108639	39.0649320993573	41.9685127092767	42.7417735923214	44.4181483228248	SYNGR2	17	78168558	78173527	+	4074	protein_coding	synaptogyrin 2 [Source:HGNC Symbol;Acc:HGNC:11499]	-
ENSG00000147164	45.2281619399052	41.1681748048668	38.9230495542468	42.7972659052235	SNX12	X	71056332	71073426	-	2595	protein_coding	sorting nexin 12 [Source:HGNC Symbol;Acc:HGNC:14976]	-
ENSG00000114686	45.0313288387826	44.1214248319214	39.3405695937781	39.4113206329041	MRPL3	3	131462212	131502983	-	2715	protein_coding	mitochondrial ribosomal protein L3 [Source:HGNC Symbol;Acc:HGNC:10379]	-
ENSG00000144746	43.7802940489904	41.5361364518637	40.5217866667505	41.8846359356296	ARL6IP5	3	69084944	69106066	+	2522	protein_coding	ADP ribosylation factor like GTPase 6 interacting protein 5 [Source:HGNC Symbol;Acc:HGNC:16937]	-
ENSG00000120509	45.6168894748057	50.6306651711485	32.1590404219819	38.8806667791462	PDZD11	X	70286595	70290514	-	1393	protein_coding	PDZ domain containing 11 [Source:HGNC Symbol;Acc:HGNC:28034]	-
ENSG00000136205	33.5795574104713	34.4917430294764	52.8898005379544	46.2586877426072	TNS3	7	47275154	47582558	-	11797	protein_coding	tensin 3 [Source:HGNC Symbol;Acc:HGNC:21616]	-
ENSG00000243449	35.5289306492636	40.2083252559827	42.7194488292865	48.6099960859395	C4orf48	4	2041993	2043970	+	540	protein_coding	chromosome 4 open reading frame 48 [Source:HGNC Symbol;Acc:HGNC:34437]	-
ENSG00000196531	46.1309138294631	44.1809902888127	37.390670981586	39.0788733052934	NACA	12	56712428	56731628	-	10008	protein_coding	nascent polypeptide associated complex subunit alpha [Source:HGNC Symbol;Acc:HGNC:7629]	-
ENSG00000120889	44.4353179658004	44.1180307881422	39.9820570376138	38.2011573495812	TNFRSF10B	8	23020133	23069179	-	5158	protein_coding	TNF receptor superfamily member 10b [Source:HGNC Symbol;Acc:HGNC:11905]	-
ENSG00000179950	44.2740022679136	42.6109605320536	40.5182325821594	39.1935667012689	PUF60	8	143816344	143829859	-	5424	protein_coding	poly(U) binding splicing factor 60 [Source:HGNC Symbol;Acc:HGNC:17042]	-
ENSG00000166913	40.4239473393996	37.6319740676573	44.2128394498684	44.186268622485	YWHAB	20	44885676	44908532	+	7933	protein_coding	tyrosine 3-monooxygenase/tryptophan 5-monooxygenase activation protein beta [Source:HGNC Symbol;Acc:HGNC:12849]	-
ENSG00000113643	43.3787953786604	38.6303464967165	41.3438190120098	42.9231824527593	RARS	5	168486445	168519299	+	3421	protein_coding	arginyl-tRNA synthetase [Source:HGNC Symbol;Acc:HGNC:9870]	-
ENSG00000100292	56.5645124801835	39.1764539430755	40.285950081007	30.1622600831047	HMOX1	22	35380361	35394214	+	2405	protein_coding	heme oxygenase 1 [Source:HGNC Symbol;Acc:HGNC:5013]	-
ENSG00000102241	48.7170874629539	47.6137385609531	36.2264582114711	33.4657876228697	HTATSF1	X	136497079	136512346	+	3136	protein_coding	HIV-1 Tat specific factor 1 [Source:HGNC Symbol;Acc:HGNC:5276]	-
ENSG00000106636	40.240473265476	40.1862614547192	42.2090473809141	43.330134118769	YKT6	7	44200968	44214294	+	3707	protein_coding	YKT6 v-SNARE homolog [Source:HGNC Symbol;Acc:HGNC:16959]	-
ENSG00000237506	42.0235556962737	47.1612415477775	36.7030984434153	39.2869218750746	RPSAP15	X	87703343	87704203	-	861	processed_pseudogene	ribosomal protein SA pseudogene 15 [Source:HGNC Symbol;Acc:HGNC:31464]	-
ENSG00000010292	40.4132245006548	36.6120023663179	44.9140843825536	42.9663414347086	NCAPD2	12	6493356	6531955	+	6487	protein_coding	non-SMC condensin I complex subunit D2 [Source:HGNC Symbol;Acc:HGNC:24305]	-
ENSG00000128245	37.4791981907651	41.5552278140136	41.7020649566113	44.0591642255002	YWHAH	22	31944461	31957603	+	2453	protein_coding	tyrosine 3-monooxygenase/tryptophan 5-monooxygenase activation protein eta [Source:HGNC Symbol;Acc:HGNC:12853]	-
ENSG00000179051	37.5115380706146	39.8572792995124	42.5397616881816	44.7231919946218	RCC2	1	17406760	17439724	-	4126	protein_coding	regulator of chromosome condensation 2 [Source:HGNC Symbol;Acc:HGNC:30297]	-
ENSG00000130724	46.1162318851346	53.8496635457402	31.8769589833891	32.7178127954832	CHMP2A	19	58551566	58555124	-	2129	protein_coding	charged multivesicular body protein 2A [Source:HGNC Symbol;Acc:HGNC:30216]	-
ENSG00000113328	47.3501883223661	42.6695595534499	37.3835236754409	36.8979994974798	CCNG1	5	163437569	163446151	+	3096	protein_coding	cyclin G1 [Source:HGNC Symbol;Acc:HGNC:1592]	-
ENSG00000108671	42.0087876317719	38.3375848383211	41.9477426568865	41.9838290217109	PSMD11	17	32444261	32483318	+	7200	protein_coding	proteasome 26S subunit, non-ATPase 11 [Source:HGNC Symbol;Acc:HGNC:9556]	-
ENSG00000077097	47.2527092343352	41.5458770667712	39.6696882160388	35.7957951574361	TOP2B	3	25597905	25664907	-	6044	protein_coding	DNA topoisomerase II beta [Source:HGNC Symbol;Acc:HGNC:11990]	-
ENSG00000101166	46.1936251395899	44.3751952897148	36.5448551385841	37.1250278336064	PRELID3B	20	59033145	59042909	-	2977	protein_coding	PRELI domain containing 3B [Source:HGNC Symbol;Acc:HGNC:15892]	-
ENSG00000012660	46.95629426813	42.8696445407973	37.5878239642066	36.7669328530672	ELOVL5	6	53267398	53349179	-	3813	protein_coding	ELOVL fatty acid elongase 5 [Source:HGNC Symbol;Acc:HGNC:21308]	-
ENSG00000151465	44.6437603879637	39.6453699935098	39.2915289108826	40.5651883603233	CDC123	10	12195965	12250589	+	2404	protein_coding	cell division cycle 123 [Source:HGNC Symbol;Acc:HGNC:16827]	-
ENSG00000104738	44.936714168736	44.5932390955273	35.6153837160786	38.8921406280271	MCM4	8	47960185	47978160	+	6973	protein_coding	minichromosome maintenance complex component 4 [Source:HGNC Symbol;Acc:HGNC:6947]	-
ENSG00000116521	42.6572141973992	38.8866734438545	41.7883361695374	40.6145314777859	SCAMP3	1	155255979	155262430	-	2442	protein_coding	secretory carrier membrane protein 3 [Source:HGNC Symbol;Acc:HGNC:10565]	-
ENSG00000184007	42.5727107602932	36.2311561072589	43.5404521163714	41.5555101190733	PTP4A2	1	31906421	31944856	-	6719	protein_coding	protein tyrosine phosphatase type IVA, member 2 [Source:HGNC Symbol;Acc:HGNC:9635]	-
ENSG00000123349	44.3430853597973	42.0986709649349	36.8696812037606	40.5803722572582	PFDN5	12	53295291	53299450	+	3380	protein_coding	prefoldin subunit 5 [Source:HGNC Symbol;Acc:HGNC:8869]	-
ENSG00000100075	44.0471187329713	42.7102900254716	38.6273863829451	38.4802359309673	SLC25A1	22	19175575	19178830	-	2096	protein_coding	solute carrier family 25 member 1 [Source:HGNC Symbol;Acc:HGNC:10979]	-
ENSG00000130706	40.005363510944	39.391705491878	42.0593760227618	42.2179675879011	ADRM1	20	62302093	62308862	+	2142	protein_coding	adhesion regulating molecule 1 [Source:HGNC Symbol;Acc:HGNC:15759]	-
ENSG00000265415	38.1073018943993	42.3714069821205	38.6368243858485	44.3131901874643	AC099850.3	17	59202677	59203829	-	321	antisense	novel transcript, antisense to PRR11	-
ENSG00000174903	43.8190501100557	37.2112962418872	42.7874242288412	39.5290345704737	RAB1B	11	66268533	66277492	+	2007	protein_coding	RAB1B, member RAS oncogene family [Source:HGNC Symbol;Acc:HGNC:18370]	-
ENSG00000086232	42.0972393954507	39.4156942304969	41.7793974880038	39.8891147105336	EIF2AK1	7	6022244	6059230	-	5550	protein_coding	eukaryotic translation initiation factor 2 alpha kinase 1 [Source:HGNC Symbol;Acc:HGNC:24921]	-
ENSG00000167747	39.2298731308591	40.8461972228612	37.8624266096137	45.2334586037096	C19orf48	19	50797704	50804929	-	3256	protein_coding	chromosome 19 open reading frame 48 [Source:HGNC Symbol;Acc:HGNC:29667]	-
ENSG00000168002	40.5438037406238	40.9457662797466	39.7806190497266	41.8149592874457	POLR2G	11	62761544	62766710	+	1923	protein_coding	RNA polymerase II subunit G [Source:HGNC Symbol;Acc:HGNC:9194]	-
ENSG00000116459	43.1809437706859	40.4239140494835	39.8871819187372	39.4173504361105	ATP5PB	1	111448864	111462773	+	3383	protein_coding	ATP synthase peripheral stalk-membrane subunit b [Source:HGNC Symbol;Acc:HGNC:840]	-
ENSG00000198900	40.2512199223265	38.741550625625	41.6068364562149	42.2384804175824	TOP1	20	41028818	41124487	+	3738	protein_coding	DNA topoisomerase I [Source:HGNC Symbol;Acc:HGNC:11986]	-
ENSG00000129625	53.0727036301509	44.8404771065847	32.9323849863106	31.8134599369052	REEP5	5	112876379	112922539	-	4230	protein_coding	receptor accessory protein 5 [Source:HGNC Symbol;Acc:HGNC:30077]	-
ENSG00000129083	45.8235135783412	38.3931296732101	40.4631692282854	37.8019940186352	COPB1	11	14443440	14500027	-	5131	protein_coding	coatomer protein complex subunit beta 1 [Source:HGNC Symbol;Acc:HGNC:2231]	-
ENSG00000119318	42.0326777614322	39.3742841012443	40.3219759697447	40.6834394691792	RAD23B	9	107283137	107332194	+	4615	protein_coding	RAD23 homolog B, nucleotide excision repair protein [Source:HGNC Symbol;Acc:HGNC:9813]	-
ENSG00000130522	36.5276526566206	42.9547193979598	42.4731312966881	40.3541812971554	JUND	19	18279760	18281622	-	1863	protein_coding	JunD proto-oncogene, AP-1 transcription factor subunit [Source:HGNC Symbol;Acc:HGNC:6206]	TF_bZIP
ENSG00000100442	45.2547485082657	41.718721793305	38.6218615838317	36.6719751750097	FKBP3	14	45115600	45135319	-	2262	protein_coding	FK506 binding protein 3 [Source:HGNC Symbol;Acc:HGNC:3719]	-
ENSG00000257103	43.4722821458071	42.9276513622082	38.5028812246457	37.114158575638	LSM14A	19	34172504	34229515	+	4748	protein_coding	LSM14A, mRNA processing body assembly factor [Source:HGNC Symbol;Acc:HGNC:24489]	-
ENSG00000167635	41.4301169761807	42.7785649305449	39.3670659581772	38.3766229639822	ZNF146	19	36214602	36238774	+	4146	protein_coding	zinc finger protein 146 [Source:HGNC Symbol;Acc:HGNC:12931]	zf-C2H2
ENSG00000266472	40.4884124351693	46.5655917915855	37.8496785522911	36.8771308126969	MRPS21	1	150293720	150308979	+	1641	protein_coding	mitochondrial ribosomal protein S21 [Source:HGNC Symbol;Acc:HGNC:14046]	-
ENSG00000146007	44.5552592679218	38.8957271499026	38.4940472467273	39.8174299212957	ZMAT2	5	140698680	140706676	+	1812	protein_coding	zinc finger matrin-type 2 [Source:HGNC Symbol;Acc:HGNC:26433]	-
ENSG00000151239	41.3598989557558	38.8678210223763	40.5128917965921	40.9376851730534	TWF1	12	43793723	43806375	-	3932	protein_coding	twinfilin actin binding protein 1 [Source:HGNC Symbol;Acc:HGNC:9620]	-
ENSG00000171557	99.3617812184439	52.7974694619846	5.82913769509296	3.66611702324125	FGG	4	154604134	154612967	-	3600	protein_coding	fibrinogen gamma chain [Source:HGNC Symbol;Acc:HGNC:3694]	-
ENSG00000004059	37.4381810234188	39.8368223378453	40.2498653406467	43.6041283576672	ARF5	7	127588345	127591705	+	1871	protein_coding	ADP ribosylation factor 5 [Source:HGNC Symbol;Acc:HGNC:658]	-
ENSG00000101363	44.7678168506531	44.767034910822	34.2537269956667	37.312525987153	MANBAL	20	37289638	37317260	+	2045	protein_coding	mannosidase beta like [Source:HGNC Symbol;Acc:HGNC:15799]	-
ENSG00000167325	41.6466910773182	39.9271503030283	38.1366268959061	41.2514963113092	RRM1	11	4094707	4138876	+	4177	protein_coding	ribonucleotide reductase catalytic subunit M1 [Source:HGNC Symbol;Acc:HGNC:10451]	-
ENSG00000105568	42.1071082489465	41.3920586234461	38.1628336221444	39.1210228538961	PPP2R1A	19	52190039	52229533	+	7437	protein_coding	protein phosphatase 2 scaffold subunit Aalpha [Source:HGNC Symbol;Acc:HGNC:9302]	-
ENSG00000105373	37.5487172456747	52.0796381409338	34.1258141821741	36.7915881755722	NOP53	19	47745522	47757058	+	5341	protein_coding	NOP53 ribosome biogenesis factor [Source:HGNC Symbol;Acc:HGNC:4333]	-
ENSG00000070404	31.1725485276744	41.6055391225687	40.0985989389741	47.5427761344578	FSTL3	19	676365	683399	+	3067	protein_coding	follistatin like 3 [Source:HGNC Symbol;Acc:HGNC:3973]	-
ENSG00000205581	41.0995376515801	41.2966068149891	37.8247089316857	39.8755495903047	HMGN1	21	39342315	39349647	-	5102	protein_coding	high mobility group nucleosome binding domain 1 [Source:HGNC Symbol;Acc:HGNC:4984]	-
ENSG00000177731	32.753293453615	39.05462221958	43.1562033169806	45.1010838744709	FLII	17	18244836	18258916	-	6465	protein_coding	FLII, actin remodeling protein [Source:HGNC Symbol;Acc:HGNC:3750]	-
ENSG00000115415	47.8844439679984	50.8398846864358	29.8739951683728	31.3736761612253	STAT1	2	190964358	191020960	-	6053	protein_coding	signal transducer and activator of transcription 1 [Source:HGNC Symbol;Acc:HGNC:11362]	STAT
ENSG00000008394	50.6483405447948	39.9594053204389	35.2002034916446	34.1513911949964	MGST1	12	16347142	16609259	+	7440	protein_coding	microsomal glutathione S-transferase 1 [Source:HGNC Symbol;Acc:HGNC:7061]	-
ENSG00000065911	40.6382066070529	45.1529075355945	34.0035154462323	40.0286781346642	MTHFD2	2	74198562	74217565	+	4870	protein_coding	methylenetetrahydrofolate dehydrogenase (NADP+ dependent) 2, methenyltetrahydrofolate cyclohydrolase [Source:HGNC Symbol;Acc:HGNC:7434]	-
ENSG00000076003	48.919144434513	43.549851800266	32.7317890683715	34.5898170818358	MCM6	2	135839626	135876426	-	4118	protein_coding	minichromosome maintenance complex component 6 [Source:HGNC Symbol;Acc:HGNC:6949]	-
ENSG00000164258	51.1875002420136	43.3607282379089	32.820011049228	32.4214430626777	NDUFS4	5	53560633	53683340	+	1176	protein_coding	NADH:ubiquinone oxidoreductase subunit S4 [Source:HGNC Symbol;Acc:HGNC:7711]	-
ENSG00000205352	44.1801836551552	37.2692338065987	37.7424025734175	40.4112312537696	PRR13	12	53441605	53446645	+	2897	protein_coding	proline rich 13 [Source:HGNC Symbol;Acc:HGNC:24528]	-
ENSG00000105290	36.9628869099194	43.0331072616374	39.7990149907064	39.7496933263904	APLP1	19	35867899	35879791	+	3656	protein_coding	amyloid beta precursor like protein 1 [Source:HGNC Symbol;Acc:HGNC:597]	-
ENSG00000155506	37.368740872546	37.1058892118665	40.8351013606797	44.1096793045968	LARP1	5	154712902	154817607	+	8492	protein_coding	La ribonucleoprotein domain family member 1 [Source:HGNC Symbol;Acc:HGNC:29531]	-
ENSG00000113407	40.241117180793	35.9914040187514	41.1158246627604	41.9400026023588	TARS	5	33440696	33469539	+	5718	protein_coding	threonyl-tRNA synthetase [Source:HGNC Symbol;Acc:HGNC:11572]	-
ENSG00000143727	45.3454714710771	44.8459860409399	33.6654167619628	34.9926169718347	ACP1	2	264140	278283	+	4160	protein_coding	acid phosphatase 1 [Source:HGNC Symbol;Acc:HGNC:122]	-
ENSG00000077147	44.6268672734381	36.9022467598082	40.359303755151	36.9320136488608	TM9SF3	10	96518109	96587452	-	7535	protein_coding	transmembrane 9 superfamily member 3 [Source:HGNC Symbol;Acc:HGNC:21529]	-
ENSG00000105655	22.8980936032171	27.0337646396444	56.8305802704012	52.0073604515019	ISYNA1	19	18434388	18438301	-	3284	protein_coding	inositol-3-phosphate synthase 1 [Source:HGNC Symbol;Acc:HGNC:29821]	-
ENSG00000114850	39.613899885531	40.3410892383581	39.8635832240101	38.803105904085	SSR3	3	156540140	156555184	-	4627	protein_coding	signal sequence receptor subunit 3 [Source:HGNC Symbol;Acc:HGNC:11325]	-
ENSG00000197157	38.7773424293279	39.8639441558404	42.3285075705212	37.6312811985625	SND1	7	127652180	128092609	+	6500	protein_coding	staphylococcal nuclease and tudor domain containing 1 [Source:HGNC Symbol;Acc:HGNC:30646]	-
ENSG00000180992	41.5558025306802	43.0638736200689	35.7976019790502	38.0246548395964	MRPL14	6	44113454	44127457	-	959	protein_coding	mitochondrial ribosomal protein L14 [Source:HGNC Symbol;Acc:HGNC:14279]	-
ENSG00000128989	40.5536002888392	35.9376713335924	40.6875421262598	41.2069362681697	ARPP19	15	52547045	52569883	-	6917	protein_coding	cAMP regulated phosphoprotein 19 [Source:HGNC Symbol;Acc:HGNC:16967]	-
ENSG00000131174	49.4782087900819	46.4168675058896	30.1857856551026	32.2967452047443	COX7B	X	77899438	77907373	+	3024	protein_coding	cytochrome c oxidase subunit 7B [Source:HGNC Symbol;Acc:HGNC:2291]	-
ENSG00000119333	38.5447086521369	40.9689080857412	39.2838576569	39.3455262709353	WDR34	9	128633661	128656787	-	2604	protein_coding	WD repeat domain 34 [Source:HGNC Symbol;Acc:HGNC:28296]	-
ENSG00000170017	45.4318962752806	34.4883260703065	43.9569843230537	34.1197240162732	ALCAM	3	105366909	105576900	+	7179	protein_coding	activated leukocyte cell adhesion molecule [Source:HGNC Symbol;Acc:HGNC:400]	-
ENSG00000237973	35.7998324288012	57.6006487700358	31.476266480032	32.7249849644261	MTCO1P12	1	631074	632616	+	1543	unprocessed_pseudogene	MT-CO1 pseudogene 12 [Source:HGNC Symbol;Acc:HGNC:52014]	-
ENSG00000101210	24.1528156058786	33.2714942277978	49.8925890512095	50.1459102405056	EEF1A2	20	63488012	63499322	-	4910	protein_coding	eukaryotic translation elongation factor 1 alpha 2 [Source:HGNC Symbol;Acc:HGNC:3192]	-
ENSG00000092201	39.1815615689087	38.4412046031079	38.3016441260805	41.4375637810814	SUPT16H	14	21351472	21384266	-	7151	protein_coding	SPT16 homolog, facilitates chromatin remodeling subunit [Source:HGNC Symbol;Acc:HGNC:11465]	-
ENSG00000118418	42.9208558179023	34.7285989190518	41.7327999824944	37.6976135723163	HMGN3	6	79201245	79234738	-	1014	protein_coding	high mobility group nucleosomal binding domain 3 [Source:HGNC Symbol;Acc:HGNC:12312]	Others
ENSG00000101843	49.3266931847873	44.6920987642888	30.362981772957	32.6804738306011	PSMD10	X	108084207	108091618	-	2459	protein_coding	proteasome 26S subunit, non-ATPase 10 [Source:HGNC Symbol;Acc:HGNC:9555]	-
ENSG00000100201	39.4983523574853	36.5932180770832	41.0229140527228	39.877963258308	DDX17	22	38483440	38507660	-	9995	protein_coding	DEAD-box helicase 17 [Source:HGNC Symbol;Acc:HGNC:2740]	-
ENSG00000145632	35.4313105073959	33.7644725764975	41.0674112568398	46.5953631729068	PLK2	5	58453982	58460260	-	4768	protein_coding	polo like kinase 2 [Source:HGNC Symbol;Acc:HGNC:19699]	-
ENSG00000008282	40.0890589825557	34.4660706614231	41.8780736464171	40.3046246207027	SYPL1	7	106090503	106112576	-	2804	protein_coding	synaptophysin like 1 [Source:HGNC Symbol;Acc:HGNC:11507]	-
ENSG00000186298	41.5504462164185	38.164921215427	37.2611386021987	39.736617373253	PPP1CC	12	110719680	110742939	-	6906	protein_coding	protein phosphatase 1 catalytic subunit gamma [Source:HGNC Symbol;Acc:HGNC:9283]	-
ENSG00000214078	39.2747243577618	40.1374490683443	38.1422558998629	39.1269252147847	CPNE1	20	35626031	35664956	-	3608	protein_coding	copine 1 [Source:HGNC Symbol;Acc:HGNC:2314]	-
ENSG00000102119	38.5331544682009	41.6728699071569	36.396806674227	39.7828144304199	EMD	X	154379197	154381523	+	2020	protein_coding	emerin [Source:HGNC Symbol;Acc:HGNC:3331]	-
ENSG00000164919	48.6324374140224	44.9744481240998	30.014990560568	32.6674223988751	COX6C	8	99873200	99894062	-	3066	protein_coding	cytochrome c oxidase subunit 6C [Source:HGNC Symbol;Acc:HGNC:2285]	-
ENSG00000143924	48.7886406416373	39.107932427013	35.4931544496634	32.7319865375263	EML4	2	42169350	42332548	+	8357	protein_coding	echinoderm microtubule associated protein like 4 [Source:HGNC Symbol;Acc:HGNC:1316]	-
ENSG00000168066	34.9288947211998	35.4627236606456	42.2911744249309	43.3566016345365	SF1	11	64764606	64778786	-	5972	protein_coding	splicing factor 1 [Source:HGNC Symbol;Acc:HGNC:12950]	-
ENSG00000124214	39.1886074859108	37.0882004162813	41.3454413114307	38.3864720069064	STAU1	20	49113339	49188367	-	4094	protein_coding	staufen double-stranded RNA binding protein 1 [Source:HGNC Symbol;Acc:HGNC:11370]	-
ENSG00000144028	45.189462282742	40.0026610899175	36.8054261795394	33.9925036824541	SNRNP200	2	96274336	96305515	-	10926	protein_coding	small nuclear ribonucleoprotein U5 subunit 200 [Source:HGNC Symbol;Acc:HGNC:30859]	-
ENSG00000011260	39.7266355668456	42.097396440025	37.1024270160819	36.521944913632	UTP18	17	51260528	51297936	+	2721	protein_coding	UTP18, small subunit processome component [Source:HGNC Symbol;Acc:HGNC:24274]	-
ENSG00000132824	41.4360856614855	36.8170043611785	40.3826841199165	36.533303669569	SERINC3	20	44496221	44522109	-	4683	protein_coding	serine incorporator 3 [Source:HGNC Symbol;Acc:HGNC:11699]	-
ENSG00000124762	30.4808438365824	37.8320716412055	44.0956882913066	42.759345215334	CDKN1A	6	36676460	36687339	+	3050	protein_coding	cyclin dependent kinase inhibitor 1A [Source:HGNC Symbol;Acc:HGNC:1784]	-
ENSG00000112667	35.2294384553342	53.2970052386273	31.8295722993331	34.8036709406369	DNPH1	6	43225629	43229484	-	1250	protein_coding	2'-deoxynucleoside 5'-phosphate N-hydrolase 1 [Source:HGNC Symbol;Acc:HGNC:21218]	-
ENSG00000106628	35.7886757171738	41.2671337876803	37.6872473097652	40.3620136685938	POLD2	7	44114681	44124358	-	3695	protein_coding	DNA polymerase delta 2, accessory subunit [Source:HGNC Symbol;Acc:HGNC:9176]	-
ENSG00000163950	35.3683952556703	34.3478755258975	40.6965904906198	44.5869316153329	SLBP	4	1692800	1712555	-	2026	protein_coding	stem-loop binding protein [Source:HGNC Symbol;Acc:HGNC:10904]	-
ENSG00000136888	41.6874978921005	39.8703870891152	36.1523433474095	37.1949343967158	ATP6V1G1	9	114587746	114598373	+	1305	protein_coding	ATPase H+ transporting V1 subunit G1 [Source:HGNC Symbol;Acc:HGNC:864]	-
ENSG00000210077	50.3853524818853	39.4238308442338	39.543949827951	25.5034227703739	MT-TV	MT	1602	1670	+	69	Mt_tRNA	mitochondrially encoded tRNA valine [Source:HGNC Symbol;Acc:HGNC:7500]	-
ENSG00000066322	36.2353375901836	34.5838075746165	40.1705845625057	43.851068662516	ELOVL1	1	43363397	43368074	-	2507	protein_coding	ELOVL fatty acid elongase 1 [Source:HGNC Symbol;Acc:HGNC:14418]	-
ENSG00000198356	36.7503332653891	38.53130586023	40.4805399669533	39.0579053323523	ASNA1	19	12737139	12748323	+	1652	protein_coding	arsA arsenite transporter, ATP-binding, homolog 1 (bacterial) [Source:HGNC Symbol;Acc:HGNC:752]	-
ENSG00000165264	42.1168628414863	39.3747705360048	37.1715200373823	36.0272595079327	NDUFB6	9	32552999	32573184	-	1388	protein_coding	NADH:ubiquinone oxidoreductase subunit B6 [Source:HGNC Symbol;Acc:HGNC:7701]	-
ENSG00000099250	33.3640552970875	29.1594257969998	48.5849381582164	43.4172789629705	NRP1	10	33177492	33336262	-	11522	protein_coding	neuropilin 1 [Source:HGNC Symbol;Acc:HGNC:8004]	-
ENSG00000125877	39.0453367266673	45.1841646025463	34.5183739734282	35.6639486374861	ITPA	20	3208868	3223870	+	2071	protein_coding	inosine triphosphatase [Source:HGNC Symbol;Acc:HGNC:6176]	-
ENSG00000156642	39.4878260556817	30.9609338226388	43.2731283216015	40.419425117349	NPTN	15	73560014	73634134	-	4032	protein_coding	neuroplastin [Source:HGNC Symbol;Acc:HGNC:17867]	-
ENSG00000041357	40.6110070163814	35.9701729355654	38.795679391085	38.7572920295773	PSMA4	15	78540405	78552419	+	6996	protein_coding	proteasome subunit alpha 4 [Source:HGNC Symbol;Acc:HGNC:9533]	-
ENSG00000175826	38.4443965907643	37.2090836906991	40.4518579920982	37.4367677450693	CTDNEP1	17	7243591	7252491	-	2584	protein_coding	CTD nuclear envelope phosphatase 1 [Source:HGNC Symbol;Acc:HGNC:19085]	-
ENSG00000159228	44.2785563590809	42.0098586055116	33.4308513577021	33.8180590715315	CBR1	21	36069941	36073166	+	2450	protein_coding	carbonyl reductase 1 [Source:HGNC Symbol;Acc:HGNC:1548]	-
ENSG00000132383	37.7941112045476	37.3644101103029	37.0446664201333	41.2271280690786	RPA1	17	1829702	1900082	+	5492	protein_coding	replication protein A1 [Source:HGNC Symbol;Acc:HGNC:10289]	-
ENSG00000145860	39.1394670251027	33.0691324926423	42.4596090675412	38.5734202618737	RNF145	5	159157409	159210053	-	4614	protein_coding	ring finger protein 145 [Source:HGNC Symbol;Acc:HGNC:20853]	-
ENSG00000124193	41.4069915369312	33.2634037170035	40.6987336605848	37.8025913826923	SRSF6	20	43457928	43464247	+	4593	protein_coding	serine and arginine rich splicing factor 6 [Source:HGNC Symbol;Acc:HGNC:10788]	-
ENSG00000007520	38.4319489342923	43.3711155970866	36.8779940792927	34.4884379660239	TSR3	16	1349240	1351911	-	1243	protein_coding	TSR3, acp transferase ribosome maturation factor [Source:HGNC Symbol;Acc:HGNC:14175]	-
ENSG00000148498	50.4038332140682	48.145245288775	28.6323962168683	25.727927029369	PARD3	10	34109560	34815325	-	6513	protein_coding	par-3 family cell polarity regulator [Source:HGNC Symbol;Acc:HGNC:16051]	-
ENSG00000171560	97.5972089256674	43.0203177383748	8.43966540196967	3.73160546349463	FGA	4	154583126	154590766	-	3956	protein_coding	fibrinogen alpha chain [Source:HGNC Symbol;Acc:HGNC:3661]	-
ENSG00000177885	37.9926023349943	37.1361907870337	39.5110194047771	38.1019117258548	GRB2	17	75318076	75405709	-	4716	protein_coding	growth factor receptor bound protein 2 [Source:HGNC Symbol;Acc:HGNC:4566]	-
ENSG00000116161	43.8009664725589	39.5693830461375	35.3019465443779	33.916932779857	CACYBP	1	174999163	175011715	+	4511	protein_coding	calcyclin binding protein [Source:HGNC Symbol;Acc:HGNC:30423]	-
ENSG00000171530	43.1594609679691	37.9918777993	35.511966977606	35.8379523266051	TBCA	5	77691166	77868780	-	3058	protein_coding	tubulin folding cofactor A [Source:HGNC Symbol;Acc:HGNC:11579]	-
ENSG00000188846	37.5122109913246	42.630138440981	34.731378702356	37.5253526978956	RPL14	3	40457292	40468587	+	8626	protein_coding	ribosomal protein L14 [Source:HGNC Symbol;Acc:HGNC:10305]	-
ENSG00000108528	38.281415239609	38.0439497660113	36.3940645775117	39.6510221322208	SLC25A11	17	4937130	4940251	-	2669	protein_coding	solute carrier family 25 member 11 [Source:HGNC Symbol;Acc:HGNC:10981]	-
ENSG00000167193	36.5351979291019	34.7301254089359	41.4829130046672	39.5594045539643	CRK	17	1420689	1463162	-	4090	protein_coding	CRK proto-oncogene, adaptor protein [Source:HGNC Symbol;Acc:HGNC:2362]	-
ENSG00000149923	37.300641339918	41.7525032227567	36.9260072826477	36.2767687888637	PPP4C	16	30075978	30085377	+	2734	protein_coding	protein phosphatase 4 catalytic subunit [Source:HGNC Symbol;Acc:HGNC:9319]	-
ENSG00000111775	41.9628010005384	42.3198184184247	34.8818080158488	33.0605195845863	COX6A1	12	120438090	120440742	+	1344	protein_coding	cytochrome c oxidase subunit 6A1 [Source:HGNC Symbol;Acc:HGNC:2277]	-
ENSG00000117984	34.6620922944	31.5486953442375	45.896097832071	40.0778755835672	CTSD	11	1752752	1764573	-	3126	protein_coding	cathepsin D [Source:HGNC Symbol;Acc:HGNC:2529]	-
ENSG00000198561	39.8522927002096	37.2151056087729	39.1441709472997	35.9027782135106	CTNND1	11	57753243	57819546	+	8798	protein_coding	catenin delta 1 [Source:HGNC Symbol;Acc:HGNC:2515]	-
ENSG00000141580	37.1710122025453	35.8584643239643	40.7438075736161	38.2275330486665	WDR45B	17	82614562	82648553	-	3542	protein_coding	WD repeat domain 45B [Source:HGNC Symbol;Acc:HGNC:25072]	-
ENSG00000128050	40.7425524396225	40.8989048929463	33.8760809273869	36.4351978736565	PAICS	4	56435741	56464579	+	7517	protein_coding	phosphoribosylaminoimidazole carboxylase and phosphoribosylaminoimidazolesuccinocarboxamide synthase [Source:HGNC Symbol;Acc:HGNC:8587]	-
ENSG00000149547	38.9580955210555	38.7275829041364	36.0569530563678	37.9731963733888	EI24	11	125569216	125584687	+	3558	protein_coding	EI24, autophagy associated transmembrane protein [Source:HGNC Symbol;Acc:HGNC:13276]	-
ENSG00000204308	43.0665972638035	39.004583746662	35.5016658379754	34.0262134584926	RNF5	6	32178354	32180793	+	1178	protein_coding	ring finger protein 5 [Source:HGNC Symbol;Acc:HGNC:10068]	-
ENSG00000110880	38.4099606067893	35.1482886259155	36.7363800226247	41.1362426551483	CORO1C	12	108645109	108731596	-	6532	protein_coding	coronin 1C [Source:HGNC Symbol;Acc:HGNC:2254]	-
ENSG00000125870	39.9079994256215	38.4554538715143	35.4517984345198	37.5752385351002	SNRPB2	20	16729961	16742563	+	2607	protein_coding	small nuclear ribonucleoprotein polypeptide B2 [Source:HGNC Symbol;Acc:HGNC:11155]	-
ENSG00000095139	38.6565141457861	35.5460572982476	39.5737280651384	37.5300847291826	ARCN1	11	118572390	118603033	+	4177	protein_coding	archain 1 [Source:HGNC Symbol;Acc:HGNC:649]	-
ENSG00000179115	34.319058019489	36.6016821318674	39.2599006979567	40.891884333155	FARSA	19	12922479	12934037	-	2435	protein_coding	phenylalanyl-tRNA synthetase subunit alpha [Source:HGNC Symbol;Acc:HGNC:3592]	-
ENSG00000136045	38.7944244431979	36.9910579723754	36.8622710455232	38.0888653179585	PWP1	12	107685732	107713167	+	2876	protein_coding	PWP1 homolog, endonuclein [Source:HGNC Symbol;Acc:HGNC:17015]	-
ENSG00000185222	40.2138413552231	37.2069892922024	34.8071987225582	38.30788946271	TCEAL9	X	103356489	103358462	+	1974	protein_coding	transcription elongation factor A like 9 [Source:HGNC Symbol;Acc:HGNC:30084]	-
ENSG00000130513	33.4708638445788	32.3011980607889	52.3670965848965	32.088039110944	GDF15	19	18374731	18389176	+	2087	protein_coding	growth differentiation factor 15 [Source:HGNC Symbol;Acc:HGNC:30142]	-
ENSG00000134107	42.9040767499516	40.4746472893677	35.0642322051073	31.7086795963773	BHLHE40	3	4979116	4985323	+	3837	protein_coding	basic helix-loop-helix family member e40 [Source:HGNC Symbol;Acc:HGNC:1046]	bHLH
ENSG00000145623	41.2636106183541	32.7612364038172	42.2449889130642	33.8777694258071	OSMR	5	38845858	38945596	+	7174	protein_coding	oncostatin M receptor [Source:HGNC Symbol;Acc:HGNC:8507]	-
ENSG00000172336	34.7320083263289	39.1967484177663	34.8472871082308	41.2623697352659	POP7	7	100706053	100707495	+	988	protein_coding	POP7 homolog, ribonuclease P/MRP subunit [Source:HGNC Symbol;Acc:HGNC:19949]	-
ENSG00000114354	39.0103653499116	33.3853119399204	39.6162222378015	37.9287237086099	TFG	3	100709331	100748966	+	4994	protein_coding	TRK-fused gene [Source:HGNC Symbol;Acc:HGNC:11758]	-
ENSG00000137575	38.5236689357627	34.9980823997126	39.4344022976997	36.9527408621387	SDCBP	8	58552924	58582860	+	4778	protein_coding	syndecan binding protein [Source:HGNC Symbol;Acc:HGNC:10662]	-
ENSG00000073008	34.4501157310785	35.5306397056054	38.7262852682287	41.1166293029993	PVR	19	44643798	44663583	+	3519	protein_coding	poliovirus receptor [Source:HGNC Symbol;Acc:HGNC:9705]	-
ENSG00000127920	37.8911777875229	35.0179347240552	37.3655906575447	39.4252584627013	GNG11	7	93921699	93928610	+	3055	protein_coding	G protein subunit gamma 11 [Source:HGNC Symbol;Acc:HGNC:4403]	-
ENSG00000132967	38.3042561147166	36.905041291564	37.0174858703645	37.3101378422872	HMGB1P5	3	22381819	22382929	+	1111	transcribed_processed_pseudogene	high mobility group box 1 pseudogene 5 [Source:HGNC Symbol;Acc:HGNC:4997]	-
ENSG00000035141	37.5522717784628	38.3844056216571	36.1703777222023	37.4293995503092	FAM136A	2	70295975	70302090	-	3086	protein_coding	family with sequence similarity 136 member A [Source:HGNC Symbol;Acc:HGNC:25911]	-
ENSG00000055044	42.1337349397626	35.3813916871506	34.2560948048003	37.679844761453	NOP58	2	202265716	202303666	+	3299	protein_coding	NOP58 ribonucleoprotein [Source:HGNC Symbol;Acc:HGNC:29926]	-
ENSG00000172301	37.9903524784855	40.3063119739746	34.2279094422432	36.7977109036691	COPRS	17	31851864	31859337	-	1432	protein_coding	coordinator of PRMT5 and differentiation stimulator [Source:HGNC Symbol;Acc:HGNC:28848]	-
ENSG00000204392	41.9644022063613	38.89671555718	32.9809959871713	35.401687132506	LSM2	6	31797396	31806984	-	1077	protein_coding	LSM2 homolog, U6 small nuclear RNA and mRNA degradation associated [Source:HGNC Symbol;Acc:HGNC:13940]	-
ENSG00000264281	29.7144386431631	36.1431064592941	39.4333373808798	43.8680669447671	AC016596.1	5	55944656	55944733	+	78	processed_pseudogene	ribosomal protein L41 (RPL41) pseudogene	-
ENSG00000115129	34.8082200080306	44.2178753263382	30.7914768182964	39.303988155741	TP53I3	2	24077433	24085861	-	2312	protein_coding	tumor protein p53 inducible protein 3 [Source:HGNC Symbol;Acc:HGNC:19373]	-
ENSG00000145920	75.6269228057799	62.8426637319834	6.31040193095095	4.33798887099965	CPLX2	5	175796310	175884020	+	7099	protein_coding	complexin 2 [Source:HGNC Symbol;Acc:HGNC:2310]	-
ENSG00000137076	30.4654585956369	31.8125942679311	42.6182425386	44.1272997795453	TLN1	9	35696948	35732395	-	10076	protein_coding	talin 1 [Source:HGNC Symbol;Acc:HGNC:11845]	-
ENSG00000112697	38.7946560345104	32.3612194144097	40.6135093603231	37.2312801735633	TMEM30A	6	75252924	75284968	-	5123	protein_coding	transmembrane protein 30A [Source:HGNC Symbol;Acc:HGNC:16667]	-
ENSG00000105355	32.362294770626	35.4986478282071	41.3737345082878	39.7238701985045	PLIN3	19	4838341	4867768	-	2813	protein_coding	perilipin 3 [Source:HGNC Symbol;Acc:HGNC:16893]	-
ENSG00000159202	32.2298100353447	33.7349327435848	40.1930697350552	42.4835392924416	UBE2Z	17	48908369	48929056	+	5753	protein_coding	ubiquitin conjugating enzyme E2 Z [Source:HGNC Symbol;Acc:HGNC:25847]	-
ENSG00000078401	54.5008309365051	41.1387842335497	30.1855274307124	22.4811898129567	EDN1	6	12290363	12297194	+	2033	protein_coding	endothelin 1 [Source:HGNC Symbol;Acc:HGNC:3176]	-
ENSG00000185236	41.2874305357635	37.5848259413269	36.6549273616837	32.7724145235493	RAB11B	19	8389981	8404434	+	2470	protein_coding	RAB11B, member RAS oncogene family [Source:HGNC Symbol;Acc:HGNC:9761]	-
ENSG00000180398	39.2259673290739	39.1612205596039	33.8925008148655	35.7355684480996	MCFD2	2	46901870	46941855	-	5994	protein_coding	multiple coagulation factor deficiency 2 [Source:HGNC Symbol;Acc:HGNC:18451]	-
ENSG00000128228	39.5426446911975	37.3980153325755	40.1752660920584	30.8678824886797	SDF2L1	22	21642261	21644298	+	1099	protein_coding	stromal cell derived factor 2 like 1 [Source:HGNC Symbol;Acc:HGNC:10676]	-
ENSG00000062485	36.2836100728659	35.5916208578501	36.5137182120987	39.4137167009712	CS	12	56271699	56300392	-	6402	protein_coding	citrate synthase [Source:HGNC Symbol;Acc:HGNC:2422]	-
ENSG00000168710	41.5399677322295	41.0626644148794	33.8525684104004	31.2428983165849	AHCYL1	1	109984686	110023741	+	5113	protein_coding	adenosylhomocysteinase like 1 [Source:HGNC Symbol;Acc:HGNC:344]	-
ENSG00000136997	36.1702247129207	41.2350507969273	32.714948913735	37.5773940802735	MYC	8	127735434	127741434	+	3001	protein_coding	MYC proto-oncogene, bHLH transcription factor [Source:HGNC Symbol;Acc:HGNC:7553]	bHLH
ENSG00000101447	34.2586467346529	33.7120454123882	37.4427825985253	42.1467675560772	FAM83D	20	38926312	38953106	+	2475	protein_coding	family with sequence similarity 83 member D [Source:HGNC Symbol;Acc:HGNC:16122]	-
ENSG00000160710	33.9146066892567	33.0611209246017	41.3780893344221	39.0759929543562	ADAR	1	154582057	154628013	-	9691	protein_coding	adenosine deaminase, RNA specific [Source:HGNC Symbol;Acc:HGNC:225]	-
ENSG00000072310	33.9946006228965	31.714113089936	47.37323107069	34.2657911562059	SREBF1	17	17810399	17837002	-	8030	protein_coding	sterol regulatory element binding transcription factor 1 [Source:HGNC Symbol;Acc:HGNC:11289]	bHLH
ENSG00000179295	36.8613330294287	36.7826133003531	36.357829401442	37.2301674637001	PTPN11	12	112418351	112509913	+	7023	protein_coding	protein tyrosine phosphatase, non-receptor type 11 [Source:HGNC Symbol;Acc:HGNC:9644]	-
ENSG00000164220	41.155956234839	34.5592693893906	34.389680761058	36.9926068836825	F2RL2	5	76615482	76623434	-	3429	protein_coding	coagulation factor II thrombin receptor like 2 [Source:HGNC Symbol;Acc:HGNC:3539]	-
ENSG00000134352	31.816493206383	23.9789862223141	49.8712919004802	41.2010740795315	IL6ST	5	55935095	55994993	-	9292	protein_coding	interleukin 6 signal transducer [Source:HGNC Symbol;Acc:HGNC:6021]	-
ENSG00000115524	42.5250884328507	38.0495268326208	33.4394378953623	32.8419649528537	SF3B1	2	197389784	197435091	-	9164	protein_coding	splicing factor 3b subunit 1 [Source:HGNC Symbol;Acc:HGNC:10768]	-
ENSG00000115414	57.9115503347238	46.9024879845641	22.6516979460214	19.3380703507191	FN1	2	215360440	215436172	-	17315	protein_coding	fibronectin 1 [Source:HGNC Symbol;Acc:HGNC:3778]	-
ENSG00000118816	36.1918844366674	33.5808150166967	38.7090786556703	38.2062770238169	CCNI	4	77047158	77076005	-	3741	protein_coding	cyclin I [Source:HGNC Symbol;Acc:HGNC:1595]	-
ENSG00000155368	47.3686128974777	38.4002025539705	32.0515326229682	28.775633550298	DBI	2	119366921	119372560	+	2509	protein_coding	diazepam binding inhibitor, acyl-CoA binding protein [Source:HGNC Symbol;Acc:HGNC:2690]	-
ENSG00000105722	33.2164438044464	34.2235181040964	40.8018936588691	38.2893193201241	ERF	19	42247572	42255157	-	3295	protein_coding	ETS2 repressor factor [Source:HGNC Symbol;Acc:HGNC:3444]	ETS
ENSG00000111142	40.7705123400515	34.4704145560988	36.4312475891103	34.8407647632903	METAP2	12	95473520	95515839	+	4491	protein_coding	methionyl aminopeptidase 2 [Source:HGNC Symbol;Acc:HGNC:16672]	-
ENSG00000117691	35.2930553043892	41.184045342571	34.2716079647192	35.7283879520196	NENF	1	212432887	212446379	+	1297	protein_coding	neudesin neurotrophic factor [Source:HGNC Symbol;Acc:HGNC:30384]	-
ENSG00000101000	40.9975155807793	42.0809666130771	30.5672866889409	32.7990658211363	PROCR	20	35172073	35216240	+	1696	protein_coding	protein C receptor [Source:HGNC Symbol;Acc:HGNC:9452]	-
ENSG00000170312	44.7933887033692	38.726727144886	29.32915343591	33.4747291666767	CDK1	10	60778331	60794852	+	3931	protein_coding	cyclin dependent kinase 1 [Source:HGNC Symbol;Acc:HGNC:1722]	-
ENSG00000117395	38.2563314703797	43.0005689937383	30.6629910720742	34.344752568191	EBNA1BP2	1	43164175	43270936	-	3561	protein_coding	EBNA1 binding protein 2 [Source:HGNC Symbol;Acc:HGNC:15531]	-
ENSG00000116221	42.2052275824136	37.8558199965756	31.9767392570728	34.1729856697576	MRPL37	1	54184041	54225464	+	2549	protein_coding	mitochondrial ribosomal protein L37 [Source:HGNC Symbol;Acc:HGNC:14034]	-
ENSG00000087191	35.7753458571268	35.8990737630035	36.4504103797786	37.9947985482167	PSMC5	17	63827152	63832026	+	4490	protein_coding	proteasome 26S subunit, ATPase 5 [Source:HGNC Symbol;Acc:HGNC:9552]	-
ENSG00000132361	35.4190366705994	36.0620532686074	36.0640822430913	38.5597583719848	CLUH	17	2689386	2712663	-	6900	protein_coding	clustered mitochondria homolog [Source:HGNC Symbol;Acc:HGNC:29094]	-
ENSG00000073756	31.8790603991954	23.4012633424751	56.6900547354938	34.0473194794594	PTGS2	1	186671791	186680427	-	5269	protein_coding	prostaglandin-endoperoxide synthase 2 [Source:HGNC Symbol;Acc:HGNC:9605]	-
ENSG00000068912	41.6540944482767	36.0829266605274	36.3842617493161	31.833361806745	ERLEC1	2	53787044	53818819	+	2592	protein_coding	endoplasmic reticulum lectin 1 [Source:HGNC Symbol;Acc:HGNC:25222]	-
ENSG00000161057	38.8066491705703	33.6326694504659	37.749234028291	35.7481723833768	PSMC2	7	103344254	103369395	+	3547	protein_coding	proteasome 26S subunit, ATPase 2 [Source:HGNC Symbol;Acc:HGNC:9548]	-
ENSG00000065548	43.8204769558456	35.8637012236761	33.0202046796074	33.0673979184299	ZC3H15	2	186486156	186509363	+	3125	protein_coding	zinc finger CCCH-type containing 15 [Source:HGNC Symbol;Acc:HGNC:29528]	-
ENSG00000163938	37.5460470197292	37.57869445736	34.2094495437464	36.0350501862491	GNL3	3	52681156	52694492	+	3318	protein_coding	G protein nucleolar 3 [Source:HGNC Symbol;Acc:HGNC:29931]	-
ENSG00000101161	38.9164132908707	36.8180244165532	34.5996570209477	35.007162114174	PRPF6	20	63981135	64033100	+	3044	protein_coding	pre-mRNA processing factor 6 [Source:HGNC Symbol;Acc:HGNC:15860]	-
ENSG00000115365	40.0575592887484	33.4182349908125	36.9759262875443	34.8422998402195	LANCL1	2	210431249	210477652	-	5254	protein_coding	LanC like 1 [Source:HGNC Symbol;Acc:HGNC:6508]	-
ENSG00000100129	37.1511178675209	39.5119287902545	33.6043240475465	34.8975198953473	EIF3L	22	37848868	37889407	+	4296	protein_coding	eukaryotic translation initiation factor 3 subunit L [Source:HGNC Symbol;Acc:HGNC:18138]	-
ENSG00000108588	36.0149213354098	32.5511433833365	38.631476374891	37.9351937075378	CCDC47	17	63745250	63776351	-	4537	protein_coding	coiled-coil domain containing 47 [Source:HGNC Symbol;Acc:HGNC:24856]	-
ENSG00000210184	54.5604099380114	32.6932292147406	36.9970513644559	20.7125255550353	MT-TS2	MT	12207	12265	+	59	Mt_tRNA	mitochondrially encoded tRNA serine 2 (AGU/C) [Source:HGNC Symbol;Acc:HGNC:7498]	-
ENSG00000265660	22.6694661010047	39.0099058596977	45.4173149752523	37.8659974231491	MIR4664	8	143733083	143733153	-	71	miRNA	microRNA 4664 [Source:HGNC Symbol;Acc:HGNC:41777]	-
ENSG00000137312	40.9000998942723	38.6699116685275	34.0073906481362	31.2989275053867	FLOT1	6	30727709	30742733	-	3186	protein_coding	flotillin 1 [Source:HGNC Symbol;Acc:HGNC:3757]	-
ENSG00000130309	37.1703370741364	35.4388787996039	36.3061880583645	35.6835390262148	COLGALT1	19	17555594	17583162	+	4900	protein_coding	collagen beta(1-O)galactosyltransferase 1 [Source:HGNC Symbol;Acc:HGNC:26182]	-
ENSG00000158864	38.8258917171785	39.6023442390303	32.209676316196	33.8883643919803	NDUFS2	1	161197104	161214395	+	3658	protein_coding	NADH:ubiquinone oxidoreductase core subunit S2 [Source:HGNC Symbol;Acc:HGNC:7708]	-
ENSG00000266412	39.4747709244571	33.1019947675603	36.2555684154379	35.5676565333988	NCOA4	10	46005088	46030714	-	4079	protein_coding	nuclear receptor coactivator 4 [Source:HGNC Symbol;Acc:HGNC:7671]	-
ENSG00000117362	36.5747978096982	35.0043743101	37.0679890921853	35.6653826159644	APH1A	1	150265399	150269580	-	3473	protein_coding	aph-1 homolog A, gamma-secretase subunit [Source:HGNC Symbol;Acc:HGNC:29509]	-
ENSG00000127837	38.4647414877634	38.3385911694597	34.142205065987	32.4268439890086	AAMP	2	218264123	218270257	-	3140	protein_coding	angio associated migratory cell protein [Source:HGNC Symbol;Acc:HGNC:18]	-
ENSG00000135677	38.0714274871081	33.8358033885653	37.7835678707354	33.5496768963283	GNS	12	64713445	64759447	-	6284	protein_coding	glucosamine (N-acetyl)-6-sulfatase [Source:HGNC Symbol;Acc:HGNC:4422]	-
ENSG00000125520	30.124932225132	41.4362286267543	33.161552480902	38.4909612600552	SLC2A4RG	20	63739861	63743505	+	2244	protein_coding	SLC2A4 regulator [Source:HGNC Symbol;Acc:HGNC:15930]	Others
ENSG00000108848	37.9131593533182	36.2492937107064	35.3311504083975	33.6491761622813	LUC7L3	17	50719544	50756213	+	8151	protein_coding	LUC7 like 3 pre-mRNA splicing factor [Source:HGNC Symbol;Acc:HGNC:24309]	-
ENSG00000130202	35.3951012749715	36.1405680702348	36.3830818098234	35.209856225347	NECTIN2	19	44846175	44889228	+	3747	protein_coding	nectin cell adhesion molecule 2 [Source:HGNC Symbol;Acc:HGNC:9707]	-
ENSG00000206053	35.7148690137432	32.4678338446811	34.4916311924053	40.403152093383	JPT2	16	1678256	1702280	+	4768	protein_coding	Jupiter microtubule associated homolog 2 [Source:HGNC Symbol;Acc:HGNC:14137]	-
ENSG00000125445	40.9646254760214	35.1450448710838	33.0134228987009	33.9406261116759	MRPS7	17	75261674	75266373	+	3324	protein_coding	mitochondrial ribosomal protein S7 [Source:HGNC Symbol;Acc:HGNC:14499]	-
ENSG00000135245	57.4766243126692	49.7934930178081	21.8809855714662	13.908811121991	HILPDA	7	128455849	128458418	+	2070	protein_coding	hypoxia inducible lipid droplet associated [Source:HGNC Symbol;Acc:HGNC:28859]	-
ENSG00000163584	33.51923241325	36.8709736980317	32.8669478719316	39.5717876455332	RPL22L1	3	170864875	170870483	-	2326	protein_coding	ribosomal protein L22 like 1 [Source:HGNC Symbol;Acc:HGNC:27610]	-
ENSG00000143799	34.7006947022684	37.2960368214941	33.7766578795212	36.9697056772475	PARP1	1	226360691	226408079	-	7169	protein_coding	poly(ADP-ribose) polymerase 1 [Source:HGNC Symbol;Acc:HGNC:270]	Others
ENSG00000113368	32.1640599956617	34.0209222345774	36.5279110151593	40.001342912547	LMNB1	5	126776623	126837020	+	3633	protein_coding	lamin B1 [Source:HGNC Symbol;Acc:HGNC:6637]	-
ENSG00000133318	40.0159912666907	36.6075070166276	34.5948735607154	31.3611668010232	RTN3	11	63681446	63759891	+	5792	protein_coding	reticulon 3 [Source:HGNC Symbol;Acc:HGNC:10469]	-
ENSG00000183010	30.0044444257165	50.1102149298131	28.0365184255514	34.3153295869105	PYCR1	17	81932384	81942412	-	2886	protein_coding	pyrroline-5-carboxylate reductase 1 [Source:HGNC Symbol;Acc:HGNC:9721]	-
ENSG00000158042	35.981104086361	38.4415419130694	33.2838247780988	34.663812978977	MRPL17	11	6680782	6683401	-	2276	protein_coding	mitochondrial ribosomal protein L17 [Source:HGNC Symbol;Acc:HGNC:14053]	-
ENSG00000077312	39.6486177631703	34.5228343379887	35.0062393325038	33.1260044454948	SNRPA	19	40750637	40765389	+	2361	protein_coding	small nuclear ribonucleoprotein polypeptide A [Source:HGNC Symbol;Acc:HGNC:11151]	-
ENSG00000100997	35.7486043207725	35.8141343463509	35.2288063328465	35.4815408606881	ABHD12	20	25294743	25390983	-	3429	protein_coding	abhydrolase domain containing 12 [Source:HGNC Symbol;Acc:HGNC:15868]	-
ENSG00000125753	38.2604685297047	36.0263607230585	34.3727180966444	33.5967402851878	VASP	19	45506579	45526983	+	3601	protein_coding	vasodilator stimulated phosphoprotein [Source:HGNC Symbol;Acc:HGNC:12652]	-
ENSG00000170855	36.7893049867734	36.2882171137405	36.0203450689783	33.1526809868695	TRIAP1	12	120443961	120446412	-	1442	protein_coding	TP53 regulated inhibitor of apoptosis 1 [Source:HGNC Symbol;Acc:HGNC:26937]	-
ENSG00000103260	31.2838632193866	38.7017919054487	36.9116462239698	35.1650661384209	METRN	16	715115	719655	+	3692	protein_coding	meteorin, glial cell differentiation regulator [Source:HGNC Symbol;Acc:HGNC:14151]	-
ENSG00000167601	30.7416257764428	40.8895512141756	27.0764526396296	43.333304046538	AXL	19	41219203	41261766	+	5154	protein_coding	AXL receptor tyrosine kinase [Source:HGNC Symbol;Acc:HGNC:905]	-
ENSG00000091527	37.7117755377356	36.5138027532314	31.6493188634858	36.0203483117024	CDV3	3	133573730	133590261	+	4367	protein_coding	CDV3 homolog [Source:HGNC Symbol;Acc:HGNC:26928]	-
ENSG00000119013	43.2516149062542	37.5314349748131	32.6083588583738	28.4957781316908	NDUFB3	2	201071433	201085750	+	1103	protein_coding	NADH:ubiquinone oxidoreductase subunit B3 [Source:HGNC Symbol;Acc:HGNC:7698]	-
ENSG00000074696	37.4113588966526	34.8519653261658	35.0839786564555	34.5070617377083	HACD3	15	65530418	65578352	+	7097	protein_coding	3-hydroxyacyl-CoA dehydratase 3 [Source:HGNC Symbol;Acc:HGNC:24175]	-
ENSG00000131389	34.5072448761328	39.452141456951	33.4117064551777	34.3722529729298	SLC6A6	3	14402576	14489349	+	8254	protein_coding	solute carrier family 6 member 6 [Source:HGNC Symbol;Acc:HGNC:11052]	-
ENSG00000163399	37.8697786527188	34.7800016027229	35.0021214028444	33.8757762676398	ATP1A1	1	116372668	116410261	+	7261	protein_coding	ATPase Na+/K+ transporting subunit alpha 1 [Source:HGNC Symbol;Acc:HGNC:799]	-
ENSG00000121579	33.961227198985	33.6130535391119	35.8352103784393	38.051059221957	NAA50	3	113716460	113746300	-	6436	protein_coding	N(alpha)-acetyltransferase 50, NatE catalytic subunit [Source:HGNC Symbol;Acc:HGNC:29533]	-
ENSG00000135916	38.1454790982161	38.7185641652266	35.2834854169761	29.1492108014126	ITM2C	2	230864639	230879248	+	2611	protein_coding	integral membrane protein 2C [Source:HGNC Symbol;Acc:HGNC:6175]	-
ENSG00000132591	36.3845908896368	33.4776323713828	36.7685222409991	34.4785811504138	ERAL1	17	28854938	28861067	+	2318	protein_coding	Era like 12S mitochondrial rRNA chaperone 1 [Source:HGNC Symbol;Acc:HGNC:3424]	-
ENSG00000111726	33.5624928050792	36.0771209224898	35.1545322058197	36.0434894653649	CMAS	12	22046174	22065674	+	2018	protein_coding	cytidine monophosphate N-acetylneuraminic acid synthetase [Source:HGNC Symbol;Acc:HGNC:18290]	-
ENSG00000204568	36.4190736336226	39.8972661010015	32.477525203457	31.9749613255858	MRPS18B	6	30617709	30626395	+	1888	protein_coding	mitochondrial ribosomal protein S18B [Source:HGNC Symbol;Acc:HGNC:14516]	-
ENSG00000013588	25.4092483523873	27.5833478093124	44.2078699251731	43.4837387211616	GPRC5A	12	12890782	12917937	+	8440	protein_coding	G protein-coupled receptor class C group 5 member A [Source:HGNC Symbol;Acc:HGNC:9836]	-
ENSG00000147649	39.5998789438681	36.8988348874303	32.2917038409555	31.8254064230049	MTDH	8	97644179	97728770	+	6391	protein_coding	metadherin [Source:HGNC Symbol;Acc:HGNC:29608]	-
ENSG00000163513	27.7151572165983	21.3018514573238	50.4006532147367	41.1710760943363	TGFBR2	3	30606502	30694142	+	4704	protein_coding	transforming growth factor beta receptor 2 [Source:HGNC Symbol;Acc:HGNC:11773]	-
ENSG00000007080	29.669687982556	38.762736813319	34.3083828452536	37.809592432464	CCDC124	19	17933016	17943991	+	1660	protein_coding	coiled-coil domain containing 124 [Source:HGNC Symbol;Acc:HGNC:25171]	-
ENSG00000156976	39.6071390023509	35.7414371220179	32.550034636555	32.630214888091	EIF4A2	3	186783205	186789900	+	6133	protein_coding	eukaryotic translation initiation factor 4A2 [Source:HGNC Symbol;Acc:HGNC:3284]	-
ENSG00000147162	37.5120056121506	46.8680868770862	27.7980059567712	28.0476135899555	OGT	X	71533083	71575897	+	9812	protein_coding	O-linked N-acetylglucosamine (GlcNAc) transferase [Source:HGNC Symbol;Acc:HGNC:8127]	-
ENSG00000109062	48.6961675186697	44.3955838531941	24.3012440466354	22.7832412848225	SLC9A3R1	17	74748652	74769353	+	2315	protein_coding	SLC9A3 regulator 1 [Source:HGNC Symbol;Acc:HGNC:11075]	-
ENSG00000165527	35.0140901407105	39.6567666623703	31.7296598106736	33.7301736989544	ARF6	14	49893092	49897054	+	3865	protein_coding	ADP ribosylation factor 6 [Source:HGNC Symbol;Acc:HGNC:659]	-
ENSG00000091542	32.8162907021517	31.8305021709982	37.6349315603948	37.8027615311856	ALKBH5	17	18183078	18209954	+	3190	protein_coding	alkB homolog 5, RNA demethylase [Source:HGNC Symbol;Acc:HGNC:25996]	-
ENSG00000147677	40.6460638014422	41.2337597895963	28.8220381143493	29.3031050847404	EIF3H	8	116642130	116766925	-	6434	protein_coding	eukaryotic translation initiation factor 3 subunit H [Source:HGNC Symbol;Acc:HGNC:3273]	-
ENSG00000116016	50.8472833816439	45.6997795939273	22.5016801530888	20.9329826196939	EPAS1	2	46293667	46386703	+	7302	protein_coding	endothelial PAS domain protein 1 [Source:HGNC Symbol;Acc:HGNC:3374]	Others
ENSG00000184983	35.8280025259608	40.3775352267523	30.6206656179303	32.9674365084312	NDUFA6	22	42085525	42090955	-	1416	protein_coding	NADH:ubiquinone oxidoreductase subunit A6 [Source:HGNC Symbol;Acc:HGNC:7690]	-
ENSG00000116489	35.9942818705338	32.5854493382085	34.5105612240525	36.6670880968568	CAPZA1	1	112619173	112671619	+	4130	protein_coding	capping actin protein of muscle Z-line subunit alpha 1 [Source:HGNC Symbol;Acc:HGNC:1488]	-
ENSG00000162191	39.7170478599309	36.9770394469431	33.52376255018	29.5374357322755	UBXN1	11	62676498	62679117	-	2532	protein_coding	UBX domain protein 1 [Source:HGNC Symbol;Acc:HGNC:18402]	-
ENSG00000089289	43.3242473199503	39.0731315970988	28.8546112566477	28.4573637894272	IGBP1	X	70133449	70166324	+	1862	protein_coding	immunoglobulin binding protein 1 [Source:HGNC Symbol;Acc:HGNC:5461]	-
ENSG00000164889	33.4629992493329	30.222764868687	38.0079451652124	37.7914355597359	SLC4A2	7	151057210	151076527	+	7590	protein_coding	solute carrier family 4 member 2 [Source:HGNC Symbol;Acc:HGNC:11028]	-
ENSG00000112414	36.1836035769239	31.3693615442142	38.4324272400594	33.4896090639529	ADGRG6	6	142301854	142446266	+	8473	protein_coding	adhesion G protein-coupled receptor G6 [Source:HGNC Symbol;Acc:HGNC:13841]	-
ENSG00000100991	35.623245955497	36.0747049787368	32.93984499054	34.8201567241512	TRPC4AP	20	35002404	35092871	-	3226	protein_coding	transient receptor potential cation channel subfamily C member 4 associated protein [Source:HGNC Symbol;Acc:HGNC:16181]	-
ENSG00000183011	33.9964987667276	35.3569398020139	35.0816797584684	34.9944675198393	NAA38	17	7856685	7885238	-	1943	protein_coding	N(alpha)-acetyltransferase 38, NatC auxiliary subunit [Source:HGNC Symbol;Acc:HGNC:28212]	-
ENSG00000196305	37.5535740911804	40.0697325722563	29.4601479040309	32.1980281733119	IARS	9	92210207	92293756	-	7401	protein_coding	isoleucyl-tRNA synthetase [Source:HGNC Symbol;Acc:HGNC:5330]	-
ENSG00000198258	33.9076983688296	35.8327933263475	35.8905885388229	33.6424617565173	UBL5	19	9827892	9830115	+	1931	protein_coding	ubiquitin like 5 [Source:HGNC Symbol;Acc:HGNC:13736]	-
ENSG00000124151	43.8608031483586	37.3503067727593	30.5440237600124	27.4020648725959	NCOA3	20	47501902	47656877	+	8402	protein_coding	nuclear receptor coactivator 3 [Source:HGNC Symbol;Acc:HGNC:7670]	-
ENSG00000213178	41.4552656192422	40.8941386819279	26.9828273171921	29.8058294572459	RPL22P1	3	169483671	169484080	-	410	processed_pseudogene	ribosomal protein L22 pseudogene 1 [Source:HGNC Symbol;Acc:HGNC:17998]	-
ENSG00000131236	33.1190557609037	31.9525290785778	35.7829671182335	38.2183568023262	CAP1	1	40040233	40072649	+	3814	protein_coding	cyclase associated actin cytoskeleton regulatory protein 1 [Source:HGNC Symbol;Acc:HGNC:20040]	-
ENSG00000114978	34.709909487521	35.6734469359999	33.9487377061909	34.6876910894669	MOB1A	2	74152528	74178898	-	6440	protein_coding	MOB kinase activator 1A [Source:HGNC Symbol;Acc:HGNC:16015]	-
ENSG00000107874	29.5460848831452	42.9438520015081	30.2857976804902	36.1418902007919	CUEDC2	10	102423245	102432661	-	1412	protein_coding	CUE domain containing 2 [Source:HGNC Symbol;Acc:HGNC:28352]	-
ENSG00000224877	32.939261441646	38.6038901763054	33.529799953219	33.7836946618452	NDUFAF8	17	81239239	81241281	+	1376	protein_coding	NADH:ubiquinone oxidoreductase complex assembly factor 8 [Source:HGNC Symbol;Acc:HGNC:33551]	-
ENSG00000131724	39.1706804010591	33.3497474826886	35.0059173256541	31.3280265298017	IL13RA1	X	118727572	118794539	+	4372	protein_coding	interleukin 13 receptor subunit alpha 1 [Source:HGNC Symbol;Acc:HGNC:5974]	-
ENSG00000160113	33.4898157502915	38.7391772796336	34.2966788662722	32.295440443899	NR2F6	19	17231883	17245940	-	2676	protein_coding	nuclear receptor subfamily 2 group F member 6 [Source:HGNC Symbol;Acc:HGNC:7977]	RXR-like
ENSG00000124225	29.629827321168	32.5765641212806	34.2826832518029	42.1830727785414	PMEPA1	20	57648392	57711536	-	5619	protein_coding	prostate transmembrane protein, androgen induced 1 [Source:HGNC Symbol;Acc:HGNC:14107]	-
ENSG00000198517	35.5266841561372	40.4059294567245	32.5389662771242	30.0767429183513	MAFK	7	1530714	1543043	+	4458	protein_coding	MAF bZIP transcription factor K [Source:HGNC Symbol;Acc:HGNC:6782]	TF_bZIP
ENSG00000115541	45.6888928016062	37.500770203246	26.7997677906963	28.5327873533664	HSPE1	2	197499994	197503457	+	1977	protein_coding	heat shock protein family E (Hsp10) member 1 [Source:HGNC Symbol;Acc:HGNC:5269]	-
ENSG00000138029	42.9760111232758	35.0719691429279	31.2726456579058	29.089096754503	HADHB	2	26243170	26290468	+	4280	protein_coding	hydroxyacyl-CoA dehydrogenase trifunctional multienzyme complex subunit beta [Source:HGNC Symbol;Acc:HGNC:4803]	-
ENSG00000181924	38.7548956361113	35.277514885938	32.0276222803084	32.0798841926839	COA4	11	73872667	73876988	-	2246	protein_coding	cytochrome c oxidase assembly factor 4 homolog [Source:HGNC Symbol;Acc:HGNC:24604]	-
ENSG00000122861	17.7866936397917	29.3233117418366	41.9916532986574	49.0141204734355	PLAU	10	73909177	73917497	+	2950	protein_coding	plasminogen activator, urokinase [Source:HGNC Symbol;Acc:HGNC:9052]	-
ENSG00000129351	33.6334087914373	33.2822820188484	35.2515907666046	35.9316278017306	ILF3	19	10654261	10692417	+	11022	protein_coding	interleukin enhancer binding factor 3 [Source:HGNC Symbol;Acc:HGNC:6038]	-
ENSG00000136830	31.7108072795908	31.8507761052637	37.6600614269093	36.6849299020382	FAM129B	9	127505339	127578989	-	4629	protein_coding	family with sequence similarity 129 member B [Source:HGNC Symbol;Acc:HGNC:25282]	-
ENSG00000114956	38.4075287112775	37.4596594780863	30.7886895586397	31.0759060389293	DGUOK	2	73926826	73958961	+	1455	protein_coding	deoxyguanosine kinase [Source:HGNC Symbol;Acc:HGNC:2858]	-
ENSG00000182054	29.1019875268506	35.5387609467327	35.5060058912647	37.4689145658914	IDH2	15	90083045	90102504	-	2814	protein_coding	isocitrate dehydrogenase (NADP(+)) 2, mitochondrial [Source:HGNC Symbol;Acc:HGNC:5383]	-
ENSG00000196683	29.1940258590072	35.7313646772125	35.0469316200104	37.4079330755246	TOMM7	7	22812628	22822852	-	1751	protein_coding	translocase of outer mitochondrial membrane 7 [Source:HGNC Symbol;Acc:HGNC:21648]	-
ENSG00000168159	30.5933588729432	32.596258312804	37.4979731129009	36.6351298273768	RNF187	1	228487061	228495766	+	3285	protein_coding	ring finger protein 187 [Source:HGNC Symbol;Acc:HGNC:27146]	-
ENSG00000104635	43.0877908664594	39.3491774048258	26.6914670383447	27.869953285295	SLC39A14	8	22367249	22434129	+	6942	protein_coding	solute carrier family 39 member 14 [Source:HGNC Symbol;Acc:HGNC:20858]	-
ENSG00000064666	21.7430343670114	24.2749325514058	44.0430542131648	46.9102052027358	CNN2	19	1026581	1039068	+	3645	protein_coding	calponin 2 [Source:HGNC Symbol;Acc:HGNC:2156]	-
ENSG00000006534	30.6262913231274	40.2031554810691	32.4566818121109	33.5811745443086	ALDH3B1	11	68008578	68029282	+	6626	protein_coding	aldehyde dehydrogenase 3 family member B1 [Source:HGNC Symbol;Acc:HGNC:410]	-
ENSG00000164104	33.1998619867126	32.7944279376506	33.6451972924361	37.0090660220054	HMGB2	4	173331695	173335125	-	2775	protein_coding	high mobility group box 2 [Source:HGNC Symbol;Acc:HGNC:5000]	HMG
ENSG00000131475	37.4396982737692	36.3124431959236	30.5417346576188	32.3098166940119	VPS25	17	42773436	42779599	+	2404	protein_coding	vacuolar protein sorting 25 homolog [Source:HGNC Symbol;Acc:HGNC:28122]	-
ENSG00000142627	23.622466690834	29.0522498586634	39.6734320829561	44.2037865653934	EPHA2	1	16124337	16156087	-	4159	protein_coding	EPH receptor A2 [Source:HGNC Symbol;Acc:HGNC:3386]	-
ENSG00000095739	46.0462508936657	39.3064297922187	27.6562188590078	23.4268152046934	BAMBI	10	28677342	28682939	+	2314	protein_coding	BMP and activin membrane bound inhibitor [Source:HGNC Symbol;Acc:HGNC:30251]	-
ENSG00000162909	28.9832940162518	32.6838852410144	34.9727948368789	39.7246074174382	CAPN2	1	223701593	223776018	+	8792	protein_coding	calpain 2 [Source:HGNC Symbol;Acc:HGNC:1479]	-
ENSG00000176393	35.6234467301503	35.8396401866975	34.2234084585889	30.5597567329682	RNPEP	1	201982372	202006147	+	3479	protein_coding	arginyl aminopeptidase [Source:HGNC Symbol;Acc:HGNC:10078]	-
ENSG00000235162	42.6738178434584	41.3229567469014	24.2982440522003	27.9349132257373	C12orf75	12	105235290	105396097	+	2693	protein_coding	chromosome 12 open reading frame 75 [Source:HGNC Symbol;Acc:HGNC:35164]	-
ENSG00000151012	38.4885932575466	29.2856691807304	36.3752902769133	32.070763467179	SLC7A11	4	138164097	138242349	-	9645	protein_coding	solute carrier family 7 member 11 [Source:HGNC Symbol;Acc:HGNC:11059]	-
ENSG00000167641	27.6655083303268	40.1339421211447	32.5883723892535	35.7900298338186	PPP1R14A	19	38251237	38256591	-	1501	protein_coding	protein phosphatase 1 regulatory inhibitor subunit 14A [Source:HGNC Symbol;Acc:HGNC:14871]	-
ENSG00000168393	37.5360483254482	37.3515244359979	31.3729122369301	29.9152755874439	DTYMK	2	241675742	241686991	-	2451	protein_coding	deoxythymidylate kinase [Source:HGNC Symbol;Acc:HGNC:3061]	-
ENSG00000089248	38.131762596573	36.7052105271777	33.0033924200265	28.1112573562839	ERP29	12	112013316	112023451	+	3083	protein_coding	endoplasmic reticulum protein 29 [Source:HGNC Symbol;Acc:HGNC:13799]	-
ENSG00000116478	35.1879537099078	35.2190924888286	33.586368452729	31.8846412821217	HDAC1	1	32292086	32333635	+	3963	protein_coding	histone deacetylase 1 [Source:HGNC Symbol;Acc:HGNC:4852]	-
ENSG00000173674	31.7616272101757	28.0532004363353	38.1681903397173	37.8288289183782	EIF1AX	X	20124518	20141844	-	4427	protein_coding	eukaryotic translation initiation factor 1A X-linked [Source:HGNC Symbol;Acc:HGNC:3250]	-
ENSG00000138180	31.2360431900081	32.4484829683949	34.4128308218995	37.4644058993817	CEP55	10	93496632	93529092	+	3271	protein_coding	centrosomal protein 55 [Source:HGNC Symbol;Acc:HGNC:1161]	-
ENSG00000104312	40.7727475382768	31.5921862953889	32.8502998728233	30.2980989793695	RIPK2	8	89757747	89791063	+	3117	protein_coding	receptor interacting serine/threonine kinase 2 [Source:HGNC Symbol;Acc:HGNC:10020]	-
ENSG00000096092	38.2263872128193	32.9061813901468	30.8560222878548	33.507521180162	TMEM14A	6	52671109	52686588	+	992	protein_coding	transmembrane protein 14A [Source:HGNC Symbol;Acc:HGNC:21076]	-
ENSG00000188157	31.0116947641341	36.1540695252155	36.1535518581155	31.969758165118	AGRN	1	1020123	1056118	+	10758	protein_coding	agrin [Source:HGNC Symbol;Acc:HGNC:329]	-
ENSG00000141543	34.7376364783506	32.541166113542	34.5879465546769	33.2437911670598	EIF4A3	17	80135214	80147183	-	4967	protein_coding	eukaryotic translation initiation factor 4A3 [Source:HGNC Symbol;Acc:HGNC:18683]	-
ENSG00000108179	28.4346656998556	29.6864904252715	35.1943035617732	41.7887983801022	PPIF	10	79347469	79355337	+	2674	protein_coding	peptidylprolyl isomerase F [Source:HGNC Symbol;Acc:HGNC:9259]	-
ENSG00000083312	34.6498918680218	29.0799191777445	35.4810503793024	35.7071696711338	TNPO1	5	72816312	72916733	+	11977	protein_coding	transportin 1 [Source:HGNC Symbol;Acc:HGNC:6401]	-
ENSG00000157593	37.3536775241287	32.1284579992077	34.0948473967674	31.3396376933869	SLC35B2	6	44254096	44257890	-	2363	protein_coding	solute carrier family 35 member B2 [Source:HGNC Symbol;Acc:HGNC:16872]	-
ENSG00000100220	35.9469447131617	33.3529402033135	32.8992297523218	32.5490172619745	RTCB	22	32387582	32412255	-	2948	protein_coding	RNA 2',3'-cyclic phosphate and 5'-OH ligase [Source:HGNC Symbol;Acc:HGNC:26935]	-
ENSG00000122642	31.2815831183474	34.6308579858369	34.5828425089346	34.2360019114289	FKBP9	7	32957404	33006931	+	5170	protein_coding	FK506 binding protein 9 [Source:HGNC Symbol;Acc:HGNC:3725]	-
ENSG00000142871	32.4922242515566	38.2375392336423	29.159581207329	34.8243784040676	CYR61	1	85580761	85583962	+	2455	protein_coding	cysteine rich angiogenic inducer 61 [Source:HGNC Symbol;Acc:HGNC:2654]	-
ENSG00000115216	36.062700680176	32.7808491014399	32.9365841106094	32.8567740720589	NRBP1	2	27427790	27442259	+	5329	protein_coding	nuclear receptor binding protein 1 [Source:HGNC Symbol;Acc:HGNC:7993]	-
ENSG00000167615	30.7226809189669	37.0961522243971	29.9161186392157	36.746178356309	LENG8	19	54448887	54462037	+	6469	protein_coding	leukocyte receptor cluster member 8 [Source:HGNC Symbol;Acc:HGNC:15500]	-
ENSG00000135052	25.5213309930688	22.7022946536688	47.3360518931405	38.8119357905783	GOLM1	9	86026146	86100173	-	4233	protein_coding	golgi membrane protein 1 [Source:HGNC Symbol;Acc:HGNC:15451]	-
ENSG00000269893	30.1329518634894	36.0091438704902	33.4314436859254	34.6354717688664	SNHG8	4	118278709	118279823	+	923	lincRNA	small nucleolar RNA host gene 8 [Source:HGNC Symbol;Acc:HGNC:33098]	-
ENSG00000108055	34.8637828836645	33.2271843093679	32.2724039916457	33.8226094495052	SMC3	10	110567691	110604636	+	4275	protein_coding	structural maintenance of chromosomes 3 [Source:HGNC Symbol;Acc:HGNC:2468]	-
ENSG00000125818	33.1631688079411	34.9836420407597	32.1582401929262	33.8645099654384	PSMF1	20	1113263	1189415	+	5296	protein_coding	proteasome inhibitor subunit 1 [Source:HGNC Symbol;Acc:HGNC:9571]	-
ENSG00000136193	29.0812579983521	32.3700321982789	35.7836297440198	36.9239308526691	SCRN1	7	29920103	29990289	-	6046	protein_coding	secernin 1 [Source:HGNC Symbol;Acc:HGNC:22192]	-
ENSG00000139343	36.6653843899563	34.733439664654	30.7798490245083	31.966580682441	SNRPF	12	95858928	95903828	+	3043	protein_coding	small nuclear ribonucleoprotein polypeptide F [Source:HGNC Symbol;Acc:HGNC:11162]	-
ENSG00000134108	37.6097599847307	29.5149552394247	34.1829579720811	32.6287148936498	ARL8B	3	5122220	5180912	+	3576	protein_coding	ADP ribosylation factor like GTPase 8B [Source:HGNC Symbol;Acc:HGNC:25564]	-
ENSG00000138061	17.2568389370947	21.3247680961326	45.5181623043012	49.8162758794937	CYP1B1	2	38066973	38109902	-	6014	protein_coding	cytochrome P450 family 1 subfamily B member 1 [Source:HGNC Symbol;Acc:HGNC:2597]	-
ENSG00000100603	33.3554348255902	30.7084998180377	34.3922387805387	35.4351113595084	SNW1	14	77717599	77761207	-	2432	protein_coding	SNW domain containing 1 [Source:HGNC Symbol;Acc:HGNC:16696]	-
ENSG00000133393	36.2700080217782	36.9235856121825	28.5499469409146	32.076607330074	FOPNL	16	15865720	15888625	-	2391	protein_coding	FGFR1OP N-terminal like [Source:HGNC Symbol;Acc:HGNC:26435]	-
ENSG00000113312	31.5926732839204	27.5622842153326	38.4999806487048	36.0684371739593	TTC1	5	160009113	160065543	+	1938	protein_coding	tetratricopeptide repeat domain 1 [Source:HGNC Symbol;Acc:HGNC:12391]	-
ENSG00000099282	34.8427809133992	44.2065404817996	27.0359645432658	27.6367400693823	TSPAN15	10	69451473	69507669	+	2646	protein_coding	tetraspanin 15 [Source:HGNC Symbol;Acc:HGNC:23298]	-
ENSG00000152102	37.6100415515657	33.6066314434562	31.4179442878271	30.8848717762906	FAM168B	2	131047876	131093460	-	5435	protein_coding	family with sequence similarity 168 member B [Source:HGNC Symbol;Acc:HGNC:27016]	-
ENSG00000187446	33.2663797687362	27.9224158895386	41.7977274425411	30.5045686490791	CHP1	15	41230839	41281890	+	3950	protein_coding	calcineurin like EF-hand protein 1 [Source:HGNC Symbol;Acc:HGNC:17433]	-
ENSG00000147400	37.2997375118752	35.478101716076	30.13119202328	30.4749146745227	CETN2	X	152826973	152830777	-	1928	protein_coding	centrin 2 [Source:HGNC Symbol;Acc:HGNC:1867]	-
ENSG00000087842	35.086774451458	30.9315564539961	35.370597682313	31.8742021447408	PIR	X	15384799	15493564	-	2512	protein_coding	pirin [Source:HGNC Symbol;Acc:HGNC:30048]	-
ENSG00000104853	35.274885805591	33.3888366582522	34.2495608847314	30.1758800306566	CLPTM1	19	44954585	44993341	+	5229	protein_coding	CLPTM1, transmembrane protein [Source:HGNC Symbol;Acc:HGNC:2087]	-
ENSG00000164687	36.6077496781001	37.7193243397503	27.2769655407089	31.3952823559867	FABP5	8	81280363	81284777	+	2077	protein_coding	fatty acid binding protein 5 [Source:HGNC Symbol;Acc:HGNC:3560]	-
ENSG00000105968	34.434293675765	32.3373672513749	33.3133875613705	32.7935673083361	H2AFV	7	44826791	44848083	-	4749	protein_coding	H2A histone family member V [Source:HGNC Symbol;Acc:HGNC:20664]	-
ENSG00000111897	35.4640925342693	30.9335460748873	35.4716346423769	31.0087041812776	SERINC1	6	122443354	122471822	-	3137	protein_coding	serine incorporator 1 [Source:HGNC Symbol;Acc:HGNC:13464]	-
ENSG00000142949	19.262697380934	26.613294025469	40.1990332523532	46.7961539374397	PTPRF	1	43525187	43623666	+	10712	protein_coding	protein tyrosine phosphatase, receptor type F [Source:HGNC Symbol;Acc:HGNC:9670]	-
ENSG00000157456	36.1325876539142	31.3422718032361	31.9336871003596	33.4195601547399	CCNB2	15	59105078	59125045	+	2801	protein_coding	cyclin B2 [Source:HGNC Symbol;Acc:HGNC:1580]	-
ENSG00000225733	32.5356984415769	30.6431732942844	34.0045319416678	35.6203769243137	FGD5-AS1	3	14920347	14948424	-	5131	antisense	FGD5 antisense RNA 1 [Source:HGNC Symbol;Acc:HGNC:40410]	-
ENSG00000083937	41.6218988163303	36.9429657644732	27.1208116240847	27.1004658253764	CHMP2B	3	87227271	87255548	+	3106	protein_coding	charged multivesicular body protein 2B [Source:HGNC Symbol;Acc:HGNC:24537]	-
ENSG00000215301	29.9949046509957	26.1579909605281	38.5964079141275	37.9899415672898	DDX3X	X	41333284	41364472	+	15892	protein_coding	DEAD-box helicase 3 X-linked [Source:HGNC Symbol;Acc:HGNC:2745]	-
ENSG00000139921	36.2618744085012	29.7039753275971	32.066005055176	34.7027569748316	TMX1	14	51240162	51257546	+	4499	protein_coding	thioredoxin related transmembrane protein 1 [Source:HGNC Symbol;Acc:HGNC:15487]	-
ENSG00000242299	33.1023593889704	41.0541924762948	25.5073748860509	33.013689969638	AC073861.1	3	101576489	101576947	-	459	processed_pseudogene	ribosomal protein S18 (RPS18) pseudogene	-
ENSG00000181524	31.6554055379066	39.238246842419	32.0518613850566	29.7237041314255	RPL24P4	6	42956345	42956765	-	421	processed_pseudogene	ribosomal protein L24 pseudogene 4 [Source:HGNC Symbol;Acc:HGNC:21371]	-
ENSG00000188186	36.713294026057	36.6599418768014	29.1098137050536	30.0207516572579	LAMTOR4	7	100148907	100155944	+	1936	protein_coding	late endosomal/lysosomal adaptor, MAPK and MTOR activator 4 [Source:HGNC Symbol;Acc:HGNC:33772]	-
ENSG00000127483	29.9327118644065	26.7963771506013	40.0970492214792	35.600383885994	HP1BP3	1	20742661	20787323	-	7442	protein_coding	heterochromatin protein 1 binding protein 3 [Source:HGNC Symbol;Acc:HGNC:24973]	-
ENSG00000125971	36.1948436561945	36.4307666133989	28.7776491641503	30.7596159998778	DYNLRB1	20	34516409	34540958	+	2460	protein_coding	dynein light chain roadblock-type 1 [Source:HGNC Symbol;Acc:HGNC:15468]	-
ENSG00000077152	34.2561430967943	34.4596216356835	29.4595027504312	33.9389525880364	UBE2T	1	202331657	202341980	-	1652	protein_coding	ubiquitin conjugating enzyme E2 T [Source:HGNC Symbol;Acc:HGNC:25009]	-
ENSG00000100911	25.810028875422	24.1357651174292	40.7597140232096	41.3487235452112	PSME2	14	24143362	24147570	-	3582	protein_coding	proteasome activator subunit 2 [Source:HGNC Symbol;Acc:HGNC:9569]	-
ENSG00000185650	22.2963864379626	24.9882909223161	40.9760594697117	43.7755213550331	ZFP36L1	14	68787660	68796253	-	5160	protein_coding	ZFP36 ring finger protein like 1 [Source:HGNC Symbol;Acc:HGNC:1107]	Others
ENSG00000179271	32.5157998620472	39.4672730820787	29.7880809692646	30.2012333901131	GADD45GIP1	19	12953119	12957236	-	1782	protein_coding	GADD45G interacting protein 1 [Source:HGNC Symbol;Acc:HGNC:29996]	-
ENSG00000071859	32.0777802441159	35.6058470702266	31.0761080944209	33.1145435835166	FAM50A	X	154444126	154450654	+	2567	protein_coding	family with sequence similarity 50 member A [Source:HGNC Symbol;Acc:HGNC:18786]	-
ENSG00000176903	27.2191141625114	30.3819496402186	36.316586116475	37.9539837000677	PNMA1	14	73711783	73714372	-	2590	protein_coding	PNMA family member 1 [Source:HGNC Symbol;Acc:HGNC:9158]	-
ENSG00000171552	34.6967328715028	32.1916224065389	34.7597111622025	30.163787215966	BCL2L1	20	31664452	31723989	-	3314	protein_coding	BCL2 like 1 [Source:HGNC Symbol;Acc:HGNC:992]	-
ENSG00000213639	38.3940468058579	34.1404401803361	29.51603853588	29.7362825218457	PPP1CB	2	28751640	28802940	+	5760	protein_coding	protein phosphatase 1 catalytic subunit beta [Source:HGNC Symbol;Acc:HGNC:9282]	-
ENSG00000011426	29.2135964748597	28.8099426526915	33.6589978316901	40.0597883644037	ANLN	7	36389806	36453791	+	6012	protein_coding	anillin actin binding protein [Source:HGNC Symbol;Acc:HGNC:14082]	-
ENSG00000175216	33.193536069994	31.6345200634275	32.073723057284	34.6888467928769	CKAP5	11	46743048	46846308	-	8538	protein_coding	cytoskeleton associated protein 5 [Source:HGNC Symbol;Acc:HGNC:28959]	-
ENSG00000164054	28.7120647838455	31.2193953780379	36.0265854773181	35.6026287248443	SHISA5	3	48467798	48504826	-	4664	protein_coding	shisa family member 5 [Source:HGNC Symbol;Acc:HGNC:30376]	-
ENSG00000004799	33.6224451417071	26.1687186982271	43.8352428121571	27.918412737289	PDK4	7	95583499	95596491	-	4519	protein_coding	pyruvate dehydrogenase kinase 4 [Source:HGNC Symbol;Acc:HGNC:8812]	-
ENSG00000086504	36.6986015721117	36.1756238740123	28.8003613790876	29.7274446329008	MRPL28	16	366969	371289	-	3042	protein_coding	mitochondrial ribosomal protein L28 [Source:HGNC Symbol;Acc:HGNC:14484]	-
ENSG00000166165	44.6495901754986	42.4357744589215	23.2156213775854	21.0617438577616	CKB	14	103519659	103523111	-	2669	protein_coding	creatine kinase B [Source:HGNC Symbol;Acc:HGNC:1991]	-
ENSG00000088992	34.7979835719909	29.5829459656987	34.8246577131114	32.1562496950271	TESC	12	117038923	117099479	-	1926	protein_coding	tescalcin [Source:HGNC Symbol;Acc:HGNC:26065]	-
ENSG00000054118	33.7675483060608	30.95364016024	33.9495314652751	32.6668366513473	THRAP3	1	36224416	36305357	+	4736	protein_coding	thyroid hormone receptor associated protein 3 [Source:HGNC Symbol;Acc:HGNC:22964]	-
ENSG00000160410	32.6813528674424	34.2041068990314	31.4724027517884	32.9230224546496	SHKBP1	19	40576851	40591399	+	3936	protein_coding	SH3KBP1 binding protein 1 [Source:HGNC Symbol;Acc:HGNC:19214]	-
ENSG00000249353	34.672811838438	36.8260897012009	29.6462681032157	30.0356575398078	NPM1P27	5	93682838	93683667	-	830	processed_pseudogene	nucleophosmin 1 pseudogene 27 [Source:HGNC Symbol;Acc:HGNC:45206]	-
ENSG00000140350	37.3537750361132	33.2261598755949	29.2831278132815	31.2183665923937	ANP32A	15	68778535	68820897	-	7544	protein_coding	acidic nuclear phosphoprotein 32 family member A [Source:HGNC Symbol;Acc:HGNC:13233]	-
ENSG00000106348	43.899526342423	39.9237487429289	23.9107290094683	23.2794760186883	IMPDH1	7	128392277	128410252	-	3662	protein_coding	inosine monophosphate dehydrogenase 1 [Source:HGNC Symbol;Acc:HGNC:6052]	-
ENSG00000099800	35.8942788137551	31.8613144837899	31.0531971118172	32.1830445223206	TIMM13	19	2425624	2427894	-	1973	protein_coding	translocase of inner mitochondrial membrane 13 [Source:HGNC Symbol;Acc:HGNC:11816]	-
ENSG00000099817	32.3560614002378	34.8500329150642	31.8664456008668	31.7604547049417	POLR2E	19	1086579	1095380	-	4865	protein_coding	RNA polymerase II subunit E [Source:HGNC Symbol;Acc:HGNC:9192]	-
ENSG00000125826	28.1268133180438	36.0372147588797	32.4731371111096	34.170931697739	RBCK1	20	407498	430966	+	4024	protein_coding	RANBP2-type and C3HC4-type zinc finger containing 1 [Source:HGNC Symbol;Acc:HGNC:15864]	-
ENSG00000119929	41.1027796993699	40.6133327171843	23.1566790460327	25.6046268289865	CUTC	10	99702558	99756134	+	1806	protein_coding	cutC copper transporter [Source:HGNC Symbol;Acc:HGNC:24271]	-
ENSG00000185201	32.8373754329447	27.117500756511	39.7713397709904	30.6658135968678	IFITM2	11	307631	315272	+	1543	protein_coding	interferon induced transmembrane protein 2 [Source:HGNC Symbol;Acc:HGNC:5413]	-
ENSG00000184640	30.962565367547	33.4822406417603	32.8156230626833	32.9923891565228	SEPT9	17	77280569	77500596	+	12844	protein_coding	septin 9 [Source:HGNC Symbol;Acc:HGNC:7323]	-
ENSG00000129515	29.2029111569796	27.6753459063012	34.5152870286583	38.8313686164506	SNX6	14	34561094	34630183	-	4105	protein_coding	sorting nexin 6 [Source:HGNC Symbol;Acc:HGNC:14970]	-
ENSG00000100504	30.352326759096	35.7902471017902	30.7915036513207	33.2329407525718	PYGL	14	50857891	50944736	-	4798	protein_coding	glycogen phosphorylase L [Source:HGNC Symbol;Acc:HGNC:9725]	-
ENSG00000113845	35.3979146058634	32.7733732254952	30.6380676609048	31.3522388654233	TIMMDC1	3	119498532	119525090	+	2730	protein_coding	translocase of inner mitochondrial membrane domain containing 1 [Source:HGNC Symbol;Acc:HGNC:1321]	-
ENSG00000174243	34.7271622686091	31.6979266621472	33.314197205959	30.2183478571894	DDX23	12	48829764	48852842	-	5419	protein_coding	DEAD-box helicase 23 [Source:HGNC Symbol;Acc:HGNC:17347]	-
ENSG00000112972	48.5529630147645	47.9127369985247	17.2610464884514	16.1968249601868	HMGCS1	5	43289395	43313512	-	4702	protein_coding	3-hydroxy-3-methylglutaryl-CoA synthase 1 [Source:HGNC Symbol;Acc:HGNC:5007]	-
ENSG00000049245	32.0273559989021	32.3813010616048	32.461987904218	33.0127639194285	VAMP3	1	7771269	7781432	+	2760	protein_coding	vesicle associated membrane protein 3 [Source:HGNC Symbol;Acc:HGNC:12644]	-
ENSG00000139726	33.1448387419288	32.2949486804389	33.2395971189555	31.0567407785388	DENR	12	122752774	122771064	+	3576	protein_coding	density regulated re-initiation and release factor [Source:HGNC Symbol;Acc:HGNC:2769]	-
ENSG00000113384	32.9881837982836	31.7887210548152	32.7584223118559	32.0845573595931	GOLPH3	5	32124704	32174350	-	2785	protein_coding	golgi phosphoprotein 3 [Source:HGNC Symbol;Acc:HGNC:15452]	-
ENSG00000090487	35.1640746459923	33.8664956529382	30.3958923218874	30.182891155199	SPG21	15	64963021	64990310	-	3984	protein_coding	SPG21, maspardin [Source:HGNC Symbol;Acc:HGNC:20373]	-
ENSG00000162496	23.6234354649917	27.173119771976	42.4362139269375	36.3552579643335	DHRS3	1	12567910	12617731	-	3036	protein_coding	dehydrogenase/reductase 3 [Source:HGNC Symbol;Acc:HGNC:17693]	-
ENSG00000250479	34.0842090318636	40.5127297015091	25.3884845793786	29.5445901284736	CHCHD10	22	23765834	23768443	-	1360	protein_coding	coiled-coil-helix-coiled-coil-helix domain containing 10 [Source:HGNC Symbol;Acc:HGNC:15559]	-
ENSG00000165304	29.6566846321949	28.5666910343879	33.0409806425329	38.1456685411432	MELK	9	36572862	36677683	+	3087	protein_coding	maternal embryonic leucine zipper kinase [Source:HGNC Symbol;Acc:HGNC:16870]	-
ENSG00000265917	29.0754184572887	31.1112987688661	36.0070276292633	33.1133150486306	MIR3685	12	95309923	95309984	+	62	miRNA	microRNA 3685 [Source:HGNC Symbol;Acc:HGNC:38886]	-
ENSG00000183978	33.8319961311769	31.0083664321618	33.4516901846059	30.9769721422674	COA3	17	42795147	42798704	-	1922	protein_coding	cytochrome c oxidase assembly factor 3 [Source:HGNC Symbol;Acc:HGNC:24990]	-
ENSG00000023909	38.4981071141572	29.4016344368614	31.6971089551808	29.4371610427046	GCLM	1	93885205	93909456	-	5420	protein_coding	glutamate-cysteine ligase modifier subunit [Source:HGNC Symbol;Acc:HGNC:4312]	-
ENSG00000175203	31.465455480447	31.678616554677	33.598589815661	32.2824627609735	DCTN2	12	57530102	57547331	-	4217	protein_coding	dynactin subunit 2 [Source:HGNC Symbol;Acc:HGNC:2712]	-
ENSG00000122870	37.2625423549242	30.3349462309964	32.6929997856566	28.6041585981415	BICC1	10	58513140	58831437	+	6569	protein_coding	BicC family RNA binding protein 1 [Source:HGNC Symbol;Acc:HGNC:19351]	-
ENSG00000131165	31.0667790552273	31.9294151202118	32.7225960705065	33.1260947985307	CHMP1A	16	89644431	89657845	-	3208	protein_coding	charged multivesicular body protein 1A [Source:HGNC Symbol;Acc:HGNC:8740]	-
ENSG00000107372	44.6734726441544	35.7425862395141	25.7719944310049	22.5660513779924	ZFAND5	9	72351425	72365235	-	7053	protein_coding	zinc finger AN1-type containing 5 [Source:HGNC Symbol;Acc:HGNC:13008]	-
ENSG00000188985	40.6558017094442	16.2798814896208	33.8126816401693	37.9509788452404	DHFRP1	18	26170726	26171284	-	559	processed_pseudogene	dihydrofolate reductase pseudogene 1 [Source:HGNC Symbol;Acc:HGNC:2862]	-
ENSG00000182199	30.7667482382152	36.3735176816908	28.1477012182459	33.2208702560761	SHMT2	12	57229327	57234935	+	4838	protein_coding	serine hydroxymethyltransferase 2 [Source:HGNC Symbol;Acc:HGNC:10852]	-
ENSG00000163466	34.5649592456118	33.5329223806316	29.5904141038913	30.705545808799	ARPC2	2	218217094	218254356	+	6562	protein_coding	actin related protein 2/3 complex subunit 2 [Source:HGNC Symbol;Acc:HGNC:705]	-
ENSG00000103145	32.2580332978931	37.4134980882486	31.1921311533831	27.391411673996	HCFC1R1	16	3022620	3024286	-	1433	protein_coding	host cell factor C1 regulator 1 [Source:HGNC Symbol;Acc:HGNC:21198]	-
ENSG00000082898	35.259035809411	31.1589933304155	30.520886840607	31.2043715199921	XPO1	2	61477849	61538626	-	11708	protein_coding	exportin 1 [Source:HGNC Symbol;Acc:HGNC:12825]	-
ENSG00000198176	27.3977555982761	28.239614517978	34.531839951821	37.9449481796047	TFDP1	13	113584721	113641470	+	3741	protein_coding	transcription factor Dp-1 [Source:HGNC Symbol;Acc:HGNC:11749]	E2F
ENSG00000129422	53.0810550760452	37.244553333907	22.9708113610374	14.7865702419489	MTUS1	8	17643795	17800917	-	12010	protein_coding	microtubule associated scaffold protein 1 [Source:HGNC Symbol;Acc:HGNC:29789]	-
ENSG00000122034	33.1667659585856	37.3455735834682	28.2350342317633	29.2540094357049	GTF3A	13	27424544	27435823	+	3001	protein_coding	general transcription factor IIIA [Source:HGNC Symbol;Acc:HGNC:4662]	zf-C2H2
ENSG00000173402	26.4295259788701	28.1836930257631	37.0908156404967	36.2781246384776	DAG1	3	49468703	49535618	+	6923	protein_coding	dystroglycan 1 [Source:HGNC Symbol;Acc:HGNC:2666]	-
ENSG00000171302	28.4844584867056	29.9148005747207	34.6179304564035	34.8727530462276	CANT1	17	78991717	79009867	-	4421	protein_coding	calcium activated nucleotidase 1 [Source:HGNC Symbol;Acc:HGNC:19721]	-
ENSG00000037241	31.6375380513404	33.2700922996161	29.7913815081522	33.175629419938	RPL26L1	5	172958729	172969771	+	1164	protein_coding	ribosomal protein L26 like 1 [Source:HGNC Symbol;Acc:HGNC:17050]	-
ENSG00000172340	36.0243493733753	36.7180964343065	26.1373990707466	28.9809121319438	SUCLG2	3	67360460	67654614	-	3090	protein_coding	succinate-CoA ligase GDP-forming beta subunit [Source:HGNC Symbol;Acc:HGNC:11450]	-
ENSG00000166986	28.7462248626731	38.2272654604067	28.6307444886679	32.2306702441661	MARS	12	57475445	57517569	+	7028	protein_coding	methionyl-tRNA synthetase [Source:HGNC Symbol;Acc:HGNC:6898]	-
ENSG00000106049	38.5234543178331	38.1747589759017	25.5202628502618	25.5875924824874	HIBADH	7	27525442	27662995	-	2323	protein_coding	3-hydroxyisobutyrate dehydrogenase [Source:HGNC Symbol;Acc:HGNC:4907]	-
ENSG00000143575	33.6395941886019	36.7901426550363	28.4996691179349	28.8752790136805	HAX1	1	154272511	154275875	+	2155	protein_coding	HCLS1 associated protein X-1 [Source:HGNC Symbol;Acc:HGNC:16915]	-
ENSG00000172239	36.8896591805592	32.1023981474113	30.137406656899	28.5851176922733	PAIP1	5	43526267	43557758	-	3391	protein_coding	poly(A) binding protein interacting protein 1 [Source:HGNC Symbol;Acc:HGNC:16945]	-
ENSG00000102898	30.6121020441932	35.5545996924074	30.7338033119587	30.458420249573	NUTF2	16	67846732	67872567	+	3895	protein_coding	nuclear transport factor 2 [Source:HGNC Symbol;Acc:HGNC:13722]	-
ENSG00000180879	34.5611074298403	34.3519069854142	29.0092348280341	29.3395857633396	SSR4	X	153793516	153798505	+	4590	protein_coding	signal sequence receptor subunit 4 [Source:HGNC Symbol;Acc:HGNC:11326]	-
ENSG00000205531	33.7630309082941	30.2175392687309	31.3399628942396	31.8858178021393	NAP1L4	11	2944431	2992377	-	5200	protein_coding	nucleosome assembly protein 1 like 4 [Source:HGNC Symbol;Acc:HGNC:7640]	-
ENSG00000132388	33.1196954179782	31.6868773921256	31.9582973481868	30.4230905211325	UBE2G1	17	4269259	4366628	-	4539	protein_coding	ubiquitin conjugating enzyme E2 G1 [Source:HGNC Symbol;Acc:HGNC:12482]	-
ENSG00000171490	33.9914804304581	29.8903271412229	31.5178751548209	31.7448757971595	RSL1D1	16	11833850	11851585	-	6167	protein_coding	ribosomal L1 domain containing 1 [Source:HGNC Symbol;Acc:HGNC:24534]	-
ENSG00000149480	28.7405589063928	28.3373379031158	35.6847739878011	34.376338093282	MTA2	11	62593214	62601840	-	4236	protein_coding	metastasis associated 1 family member 2 [Source:HGNC Symbol;Acc:HGNC:7411]	zf-GATA
ENSG00000102181	36.2912894038216	33.3646451797546	30.0482110317405	27.4099828811581	CD99L2	X	150766337	150898816	-	5762	protein_coding	CD99 molecule like 2 [Source:HGNC Symbol;Acc:HGNC:18237]	-
ENSG00000119986	27.5288536457308	20.4353539103736	40.8930876432579	38.0450853750224	AVPI1	10	97677424	97687323	-	1457	protein_coding	arginine vasopressin induced 1 [Source:HGNC Symbol;Acc:HGNC:30898]	-
ENSG00000139579	29.0557551896214	30.1258307030792	34.4673222498254	33.212133177184	NABP2	12	56222015	56229854	+	2218	protein_coding	nucleic acid binding protein 2 [Source:HGNC Symbol;Acc:HGNC:28412]	-
ENSG00000214022	29.6079123699748	32.1712151142355	31.7570262753311	33.2360963948249	REPIN1	7	150368189	150374044	+	4649	protein_coding	replication initiator 1 [Source:HGNC Symbol;Acc:HGNC:17922]	zf-C2H2
ENSG00000141698	27.6863102913282	30.8711044644798	35.1265627452722	32.9816242090861	NT5C3B	17	41825181	41836263	-	2730	protein_coding	5'-nucleotidase, cytosolic IIIB [Source:HGNC Symbol;Acc:HGNC:28300]	-
ENSG00000256393	24.762032202636	32.3385689372631	38.7973158102205	30.707646861337	RPL41P5	12	93083598	93083675	-	78	processed_pseudogene	ribosomal protein L41 pseudogene 5 [Source:HGNC Symbol;Acc:HGNC:10355]	-
ENSG00000243147	33.0900555087337	35.6400373327617	26.8517644782461	30.8725644062421	MRPL33	2	27771717	27988087	+	1539	protein_coding	mitochondrial ribosomal protein L33 [Source:HGNC Symbol;Acc:HGNC:14487]	-
ENSG00000136295	25.4730972487551	30.5921068197506	35.8332622741227	34.5097913951485	TTYH3	7	2631951	2664802	+	6129	protein_coding	tweety family member 3 [Source:HGNC Symbol;Acc:HGNC:22222]	-
ENSG00000138107	31.5127985238015	30.7444889699317	32.2878659920756	31.855988917034	ACTR1A	10	102461881	102502711	-	4654	protein_coding	ARP1 actin related protein 1 homolog A [Source:HGNC Symbol;Acc:HGNC:167]	-
ENSG00000166181	34.1355075619051	28.3291213637876	32.0953632932469	31.8029674258669	API5	11	43311963	43344529	+	4651	protein_coding	apoptosis inhibitor 5 [Source:HGNC Symbol;Acc:HGNC:594]	-
ENSG00000174851	31.2126983131454	33.5361153471514	30.268186038619	31.061447184255	YIF1A	11	66284580	66289170	-	2370	protein_coding	Yip1 interacting factor homolog A, membrane trafficking protein [Source:HGNC Symbol;Acc:HGNC:16688]	-
ENSG00000210191	42.6185962698889	34.8302730890158	25.852933139759	22.7195984538894	MT-TL2	MT	12266	12336	+	71	Mt_tRNA	mitochondrially encoded tRNA leucine 2 (CUN) [Source:HGNC Symbol;Acc:HGNC:7491]	-
ENSG00000125844	31.8493657175967	29.080184222836	34.6059518836891	30.4424273161981	RRBP1	20	17613678	17682295	-	6980	protein_coding	ribosome binding protein 1 [Source:HGNC Symbol;Acc:HGNC:10448]	-
ENSG00000117118	33.5242915263307	34.5730779774162	28.6535209306469	29.1859844254787	SDHB	1	17018722	17054170	-	2462	protein_coding	succinate dehydrogenase complex iron sulfur subunit B [Source:HGNC Symbol;Acc:HGNC:10681]	-
ENSG00000198171	34.2289139464822	32.1537415139767	31.6559600741599	27.8827677531813	DDRGK1	20	3190350	3204685	-	1832	protein_coding	DDRGK domain containing 1 [Source:HGNC Symbol;Acc:HGNC:16110]	-
ENSG00000119689	33.3226204784044	33.1429568704925	29.2969707490574	30.0917033907655	DLST	14	74881891	74903745	+	4550	protein_coding	dihydrolipoamide S-succinyltransferase [Source:HGNC Symbol;Acc:HGNC:2911]	-
ENSG00000140612	34.0163463254095	32.8521947405157	29.284212380181	29.6878091582816	SEC11A	15	84669538	84716716	-	5748	protein_coding	SEC11 homolog A, signal peptidase complex subunit [Source:HGNC Symbol;Acc:HGNC:17718]	-
ENSG00000108523	29.2812835609013	28.3884496222973	33.44676116842	34.7194464445928	RNF167	17	4940008	4945222	+	2744	protein_coding	ring finger protein 167 [Source:HGNC Symbol;Acc:HGNC:24544]	-
ENSG00000005486	31.2543306908322	34.222134523242	32.8224650782296	27.3744747823066	RHBDD2	7	75842602	75888926	+	2441	protein_coding	rhomboid domain containing 2 [Source:HGNC Symbol;Acc:HGNC:23082]	-
ENSG00000145919	34.4876946029379	32.7684175770169	28.7136318995786	29.6971223686407	BOD1	5	173607514	173616660	-	2018	protein_coding	biorientation of chromosomes in cell division 1 [Source:HGNC Symbol;Acc:HGNC:25114]	-
ENSG00000136450	34.0218460412864	27.3949483248037	32.7810087732709	31.2900526774044	SRSF1	17	58003360	58007346	-	3340	protein_coding	serine and arginine rich splicing factor 1 [Source:HGNC Symbol;Acc:HGNC:10780]	-
ENSG00000180900	30.6622102245625	34.0110416657787	29.9965522162132	30.700967061553	SCRIB	8	143790920	143815379	-	6192	protein_coding	scribbled planar cell polarity protein [Source:HGNC Symbol;Acc:HGNC:30377]	-
ENSG00000181222	25.7833363674508	26.0999015140932	35.4541489258821	37.9877882815167	POLR2A	17	7484366	7514616	+	8355	protein_coding	RNA polymerase II subunit A [Source:HGNC Symbol;Acc:HGNC:9187]	-
ENSG00000137710	27.5175632251854	26.5273698563561	36.0030868976591	35.2740527845945	RDX	11	109864295	110296722	-	8528	protein_coding	radixin [Source:HGNC Symbol;Acc:HGNC:9944]	-
ENSG00000262814	30.4996937499783	32.5236145365837	31.223214576746	31.0502518310835	MRPL12	17	81703357	81707526	+	1028	protein_coding	mitochondrial ribosomal protein L12 [Source:HGNC Symbol;Acc:HGNC:10378]	-
ENSG00000125991	31.3553557472101	33.3510872398662	30.2510139865104	30.2298139108693	ERGIC3	20	35542021	35557634	+	6012	protein_coding	ERGIC and golgi 3 [Source:HGNC Symbol;Acc:HGNC:15927]	-
ENSG00000149485	36.004430518214	31.0387782589153	31.6085934124631	26.3090783055931	FADS1	11	61799625	61829318	-	10230	protein_coding	fatty acid desaturase 1 [Source:HGNC Symbol;Acc:HGNC:3574]	-
ENSG00000170142	32.1068666080893	29.427615049229	32.1155719576267	31.2784740174172	UBE2E1	3	23805903	23891316	+	3074	protein_coding	ubiquitin conjugating enzyme E2 E1 [Source:HGNC Symbol;Acc:HGNC:12477]	-
ENSG00000241468	34.0159573800782	33.1320867632867	27.7596157525493	29.9305553897439	ATP5MF	7	99448475	99466331	-	2275	protein_coding	ATP synthase membrane subunit f [Source:HGNC Symbol;Acc:HGNC:848]	-
ENSG00000102316	26.1028878239488	26.6472913787964	36.5997963834321	35.2978069856742	MAGED2	X	54807599	54816012	+	2940	protein_coding	MAGE family member D2 [Source:HGNC Symbol;Acc:HGNC:16353]	-
ENSG00000145555	34.4476524187726	31.8297260079218	30.8963545885118	27.3621911753955	MYO10	5	16661914	16936276	-	13963	protein_coding	myosin X [Source:HGNC Symbol;Acc:HGNC:7593]	-
ENSG00000229119	33.172729242311	35.8787233433563	30.9429884139085	24.5236302571618	AC026403.1	5	166382305	166382599	+	295	processed_pseudogene	60S acidic ribosomal protein (RPLP0) pseudogene	-
ENSG00000120992	40.1182903496051	35.5400864515414	23.5260232787478	25.2842838586273	LYPLA1	8	54046367	54102017	-	4694	protein_coding	lysophospholipase I [Source:HGNC Symbol;Acc:HGNC:6737]	-
ENSG00000138668	29.299432516862	31.4565113553398	30.592992868028	33.1058612154603	HNRNPD	4	82352498	82374503	-	6981	protein_coding	heterogeneous nuclear ribonucleoprotein D [Source:HGNC Symbol;Acc:HGNC:5036]	-
ENSG00000006712	30.0912521766815	29.883016608576	33.5069894623673	30.8899215451512	PAF1	19	39385852	39391195	-	2668	protein_coding	PAF1 homolog, Paf1/RNA polymerase II complex component [Source:HGNC Symbol;Acc:HGNC:25459]	-
ENSG00000108819	29.8688412636914	30.5292449039846	33.0577316688539	30.877951661548	PPP1R9B	17	50133735	50150630	-	4298	protein_coding	protein phosphatase 1 regulatory subunit 9B [Source:HGNC Symbol;Acc:HGNC:9298]	-
ENSG00000163453	50.5376398166751	54.5842714948379	8.79093855902014	10.2575294950791	IGFBP7	4	57030773	57110385	-	1930	protein_coding	insulin like growth factor binding protein 7 [Source:HGNC Symbol;Acc:HGNC:5476]	-
ENSG00000143653	32.2035026871836	32.5050079539081	28.877869524232	30.5827101259598	SCCPDH	1	246724047	246768137	+	2503	protein_coding	saccharopine dehydrogenase (putative) [Source:HGNC Symbol;Acc:HGNC:24275]	-
ENSG00000225178	35.2357025802374	34.0309026323107	27.6540459945468	26.8628394495755	RPSAP58	19	23827162	23828049	+	888	processed_pseudogene	ribosomal protein SA pseudogene 58 [Source:HGNC Symbol;Acc:HGNC:36809]	-
ENSG00000225921	34.1065460172285	30.4444600422466	30.8830248770882	28.2805381095786	NOL7	6	13615327	13632739	+	1865	protein_coding	nucleolar protein 7 [Source:HGNC Symbol;Acc:HGNC:21040]	-
ENSG00000109084	31.9784425103389	28.3647457970798	32.424522221544	30.8530613030411	TMEM97	17	28319095	28328685	+	3034	protein_coding	transmembrane protein 97 [Source:HGNC Symbol;Acc:HGNC:28106]	-
ENSG00000113758	28.6125064423895	30.840611254971	31.4191425477738	32.6004389329833	DBN1	5	177456608	177474401	-	5119	protein_coding	drebrin 1 [Source:HGNC Symbol;Acc:HGNC:2695]	-
ENSG00000135477	23.0295255625865	22.5597520218067	36.3004482268671	41.4586012077076	KRT87P	12	52250466	52258867	-	1778	transcribed_unprocessed_pseudogene	keratin 87 pseudogene [Source:HGNC Symbol;Acc:HGNC:30198]	-
ENSG00000103769	34.0602145165297	31.5799379952601	28.4107544688827	29.1465551442951	RAB11A	15	65726054	65891991	+	5682	protein_coding	RAB11A, member RAS oncogene family [Source:HGNC Symbol;Acc:HGNC:9760]	-
ENSG00000105058	29.92841560025	29.8916631025576	30.8866112876989	32.4689593729366	FAM32A	19	16185380	16192046	+	1921	protein_coding	family with sequence similarity 32 member A [Source:HGNC Symbol;Acc:HGNC:24563]	-
ENSG00000168610	24.5923060627087	21.0924734567976	40.3824617174856	36.766566243067	STAT3	17	42313324	42388568	-	8812	protein_coding	signal transducer and activator of transcription 3 [Source:HGNC Symbol;Acc:HGNC:11364]	STAT
ENSG00000055130	32.3358082303419	30.403058726647	29.9084303528601	30.0618840462698	CUL1	7	148697914	148801036	+	3548	protein_coding	cullin 1 [Source:HGNC Symbol;Acc:HGNC:2551]	-
ENSG00000172053	32.0402183033173	32.0411879244961	29.3674989718254	29.2271861241125	QARS	3	49095932	49105135	-	4708	protein_coding	glutaminyl-tRNA synthetase [Source:HGNC Symbol;Acc:HGNC:9751]	-
ENSG00000140575	26.7125118263304	26.982697021225	34.7074241757465	34.2192110535161	IQGAP1	15	90388218	90502243	+	11535	protein_coding	IQ motif containing GTPase activating protein 1 [Source:HGNC Symbol;Acc:HGNC:6110]	-
ENSG00000140416	20.9054168423404	28.609082093284	32.2755755202116	40.6966702797413	TPM1	15	63042632	63071915	+	12876	protein_coding	tropomyosin 1 [Source:HGNC Symbol;Acc:HGNC:12010]	-
ENSG00000180340	28.6545486284291	32.8789861989153	30.3483474454388	30.5972645500311	FZD2	17	44557459	44559570	+	2112	protein_coding	frizzled class receptor 2 [Source:HGNC Symbol;Acc:HGNC:4040]	-
ENSG00000141429	29.5405343982753	28.7433329332214	32.7698761185525	31.3829916074573	GALNT1	18	35581117	35711834	+	5126	protein_coding	polypeptide N-acetylgalactosaminyltransferase 1 [Source:HGNC Symbol;Acc:HGNC:4123]	-
ENSG00000132661	26.887642090734	32.8992554554253	29.4212364671523	33.2116033093864	NXT1	20	23350736	23354777	+	1123	protein_coding	nuclear transport factor 2 like export factor 1 [Source:HGNC Symbol;Acc:HGNC:15913]	-
ENSG00000167863	33.7548420406344	34.5340378972838	26.255820827776	27.8372240700047	ATP5PD	17	75038863	75046985	-	3231	protein_coding	ATP synthase peripheral stalk subunit d [Source:HGNC Symbol;Acc:HGNC:845]	-
ENSG00000126067	30.3361737486433	30.00423417643	30.2697938924786	31.7432391440394	PSMB2	1	35599544	35641844	-	4843	protein_coding	proteasome subunit beta 2 [Source:HGNC Symbol;Acc:HGNC:9539]	-
ENSG00000158470	26.01429253512	25.0437187203067	38.5572924220555	32.6705218843693	B4GALT5	20	49632945	49713878	-	4722	protein_coding	beta-1,4-galactosyltransferase 5 [Source:HGNC Symbol;Acc:HGNC:928]	-
ENSG00000069399	31.5551695996207	26.4228768803359	34.0167563920135	30.2758091000141	BCL3	19	44747705	44760044	+	3242	protein_coding	B cell CLL/lymphoma 3 [Source:HGNC Symbol;Acc:HGNC:998]	-
ENSG00000153187	31.8503179133781	28.7258468953097	31.5349394428996	29.9820799910656	HNRNPU	1	244840638	244864560	-	22512	protein_coding	heterogeneous nuclear ribonucleoprotein U [Source:HGNC Symbol;Acc:HGNC:5048]	-
ENSG00000179085	27.9468594955795	38.7243200192572	29.6700995084433	25.6981836355817	DPM3	1	155139891	155140595	-	622	protein_coding	dolichyl-phosphate mannosyltransferase subunit 3 [Source:HGNC Symbol;Acc:HGNC:3007]	-
ENSG00000177105	25.9042538900976	29.6420869561604	33.017443018269	33.4106287639943	RHOG	11	3826978	3840983	-	1782	protein_coding	ras homolog family member G [Source:HGNC Symbol;Acc:HGNC:672]	-
ENSG00000136271	31.4309806985081	28.3039635119825	31.4755630683381	30.677144412766	DDX56	7	44565417	44575051	-	4068	protein_coding	DEAD-box helicase 56 [Source:HGNC Symbol;Acc:HGNC:18193]	-
ENSG00000196975	41.6368819902578	34.5783147775319	25.4694170170916	20.1932875863783	ANXA4	2	69644425	69827100	+	11048	protein_coding	annexin A4 [Source:HGNC Symbol;Acc:HGNC:542]	-
ENSG00000220842	33.3236458213527	31.6414642360214	29.2727940284832	27.6287080012384	RPL21P16	10	120354701	120355183	-	483	processed_pseudogene	ribosomal protein L21 pseudogene 16 [Source:HGNC Symbol;Acc:HGNC:31396]	-
ENSG00000170442	16.4045877499501	25.4525785099615	41.0098419758224	38.9990727618534	KRT86	12	52249300	52309163	+	2394	protein_coding	keratin 86 [Source:HGNC Symbol;Acc:HGNC:6463]	-
ENSG00000163811	33.6248012103688	30.2861453055234	28.0961373835916	29.7905296125851	WDR43	2	28894643	28948222	+	4130	protein_coding	WD repeat domain 43 [Source:HGNC Symbol;Acc:HGNC:28945]	-
ENSG00000131941	36.0771057020586	34.0468094524631	27.2935867772082	24.2271013942199	RHPN2	19	32978593	33064888	-	4804	protein_coding	rhophilin Rho GTPase binding protein 2 [Source:HGNC Symbol;Acc:HGNC:19974]	-
ENSG00000086065	32.0020774341012	28.5579092657889	31.0527552456479	30.0243223995434	CHMP5	9	33264879	33282069	+	2390	protein_coding	charged multivesicular body protein 5 [Source:HGNC Symbol;Acc:HGNC:26942]	-
ENSG00000137563	36.6335675135866	31.5715838968793	26.7860586084076	26.6271758237543	GGH	8	63015079	63039171	-	3130	protein_coding	gamma-glutamyl hydrolase [Source:HGNC Symbol;Acc:HGNC:4248]	-
ENSG00000135506	30.1915712427728	30.7240877891542	30.9808580280314	29.7034205713568	OS9	12	57693955	57721557	+	5169	protein_coding	OS9, endoplasmic reticulum lectin [Source:HGNC Symbol;Acc:HGNC:16994]	-
ENSG00000009954	31.4740771714435	27.9517262606834	31.6874549431433	30.0511052748694	BAZ1B	7	73440398	73522278	-	7053	protein_coding	bromodomain adjacent to zinc finger domain 1B [Source:HGNC Symbol;Acc:HGNC:961]	-
ENSG00000100138	31.135931413294	32.51126637427	27.6662871070566	29.729331219185	SNU13	22	41673930	41690504	-	2930	protein_coding	small nuclear ribonucleoprotein 13 [Source:HGNC Symbol;Acc:HGNC:7819]	-
ENSG00000158716	27.937575241471	31.4139510303938	31.2691332193252	30.3361925801943	DUSP23	1	159780932	159782543	+	825	protein_coding	dual specificity phosphatase 23 [Source:HGNC Symbol;Acc:HGNC:21480]	-
ENSG00000166033	31.639770853039	36.2641371615088	27.4932115015074	25.545387595029	HTRA1	10	122458551	122514908	+	2279	protein_coding	HtrA serine peptidase 1 [Source:HGNC Symbol;Acc:HGNC:9476]	-
ENSG00000106605	31.9608349747806	34.7924016223951	27.8152036486378	26.2258563551653	BLVRA	7	43758680	43807342	+	1821	protein_coding	biliverdin reductase A [Source:HGNC Symbol;Acc:HGNC:1062]	-
ENSG00000198682	25.0555620479966	22.470345908346	38.4192544945236	34.8384375463533	PAPSS2	10	87659613	87747705	+	4083	protein_coding	3'-phosphoadenosine 5'-phosphosulfate synthase 2 [Source:HGNC Symbol;Acc:HGNC:8604]	-
ENSG00000138757	34.5165423405419	29.7249687141723	27.8057332299896	28.6429747103298	G3BP2	4	75642782	75724525	-	7183	protein_coding	G3BP stress granule assembly factor 2 [Source:HGNC Symbol;Acc:HGNC:30291]	-
ENSG00000023330	33.7392452969197	28.7860670239472	28.7955254955931	29.2980960847881	ALAS1	3	52198086	52214327	+	2536	protein_coding	5'-aminolevulinate synthase 1 [Source:HGNC Symbol;Acc:HGNC:396]	-
ENSG00000167772	45.0305836220055	36.0082155237829	21.167064375344	18.3945919941301	ANGPTL4	19	8363289	8374373	+	2482	protein_coding	angiopoietin like 4 [Source:HGNC Symbol;Acc:HGNC:16039]	-
ENSG00000166797	30.0552099145138	29.4063944688005	30.7224362648036	30.3520854499358	CIAO2A	15	64072559	64094018	-	2427	protein_coding	cytosolic iron-sulfur assembly component 2A [Source:HGNC Symbol;Acc:HGNC:26235]	-
ENSG00000204592	24.086174382517	26.7161658395794	35.7189714082292	33.9788459565844	HLA-E	6	30489467	30494205	+	2975	protein_coding	major histocompatibility complex, class I, E [Source:HGNC Symbol;Acc:HGNC:4962]	-
ENSG00000134375	33.8675241466625	30.3680719200883	27.8480768324904	28.3994490727219	TIMM17A	1	201955491	201970661	+	3513	protein_coding	translocase of inner mitochondrial membrane 17A [Source:HGNC Symbol;Acc:HGNC:17315]	-
ENSG00000123485	32.7213957072885	37.6540684298992	21.7861939948125	28.3106236497702	HJURP	2	233833416	233854566	-	3821	protein_coding	Holliday junction recognition protein [Source:HGNC Symbol;Acc:HGNC:25444]	-
ENSG00000103024	27.4010307903217	37.3766191437726	27.2939083713401	28.3140941033719	NME3	16	1770286	1771730	-	1445	protein_coding	NME/NM23 nucleoside diphosphate kinase 3 [Source:HGNC Symbol;Acc:HGNC:7851]	-
ENSG00000104824	30.5435909896053	29.1707239209349	30.0960073643593	30.5214140682881	HNRNPL	19	38836388	38852347	-	6821	protein_coding	heterogeneous nuclear ribonucleoprotein L [Source:HGNC Symbol;Acc:HGNC:5045]	-
ENSG00000100528	34.7862509306754	28.5708737746352	28.8932281346211	27.9958027229332	CNIH1	14	54423560	54441431	-	5060	protein_coding	cornichon family AMPA receptor auxiliary protein 1 [Source:HGNC Symbol;Acc:HGNC:19431]	-
ENSG00000068120	27.4802056780543	30.2617368226822	30.8337957275898	31.6420814505941	COASY	17	42561467	42566277	+	4032	protein_coding	Coenzyme A synthase [Source:HGNC Symbol;Acc:HGNC:29932]	-
ENSG00000197766	23.6556435297522	26.2674984233839	37.4305460519951	32.8410482933013	CFD	19	859643	863630	+	1222	protein_coding	complement factor D [Source:HGNC Symbol;Acc:HGNC:2771]	-
ENSG00000131508	28.3342826300691	32.9494775213688	29.1993997459004	29.6643439675839	UBE2D2	5	139526431	139628433	+	3556	protein_coding	ubiquitin conjugating enzyme E2 D2 [Source:HGNC Symbol;Acc:HGNC:12475]	-
ENSG00000173852	32.9290063789306	26.3445134051815	31.5769817323466	29.2837764137418	DPY19L1	7	34928876	35038271	-	6278	protein_coding	dpy-19 like C-mannosyltransferase 1 [Source:HGNC Symbol;Acc:HGNC:22205]	-
ENSG00000099994	19.3302395732265	22.1202254524903	41.5935697661653	37.0755384506105	SUSD2	22	24181259	24189110	+	5279	protein_coding	sushi domain containing 2 [Source:HGNC Symbol;Acc:HGNC:30667]	-
ENSG00000142669	22.1693670168057	28.6341508237067	33.9990209372842	35.2516515560637	SH3BGRL3	1	26279176	26281522	+	1786	protein_coding	SH3 domain binding glutamate rich protein like 3 [Source:HGNC Symbol;Acc:HGNC:15568]	-
ENSG00000154518	34.1752566567767	35.9781309384273	24.1828909587425	25.7168916851554	ATP5MC3	2	175176258	175184607	-	6780	protein_coding	ATP synthase membrane subunit c locus 3 [Source:HGNC Symbol;Acc:HGNC:843]	-
ENSG00000159111	34.3801645372054	32.1376056672861	26.8509714316565	26.598359879184	MRPL10	17	47823272	47831534	-	2764	protein_coding	mitochondrial ribosomal protein L10 [Source:HGNC Symbol;Acc:HGNC:14055]	-
ENSG00000196704	28.4322660217547	34.1893762272877	28.242436721623	29.092300250875	AMZ2	17	68247574	68257164	+	4214	protein_coding	archaelysin family metallopeptidase 2 [Source:HGNC Symbol;Acc:HGNC:28041]	-
ENSG00000148773	26.6433047358728	26.2800352843342	32.1357012660903	34.8625104919555	MKI67	10	128096659	128126385	-	12807	protein_coding	marker of proliferation Ki-67 [Source:HGNC Symbol;Acc:HGNC:7107]	-
ENSG00000167775	29.6883390044779	30.996036702326	31.199413858747	28.0151234977592	CD320	19	8302127	8308356	-	2277	protein_coding	CD320 molecule [Source:HGNC Symbol;Acc:HGNC:16692]	-
ENSG00000031698	29.9584440699774	37.4810420998623	25.671329453907	26.7599782718339	SARS	1	109213918	109238169	+	3836	protein_coding	seryl-tRNA synthetase [Source:HGNC Symbol;Acc:HGNC:10537]	-
ENSG00000175567	41.6479481384094	39.9247250805899	19.1266245827198	19.1177186754131	UCP2	11	73974667	73983307	-	3237	protein_coding	uncoupling protein 2 [Source:HGNC Symbol;Acc:HGNC:12518]	-
ENSG00000172586	30.4324206962403	32.1500095927795	27.7319128806305	29.5003347790597	CHCHD1	10	73782047	73783652	+	1483	protein_coding	coiled-coil-helix-coiled-coil-helix domain containing 1 [Source:HGNC Symbol;Acc:HGNC:23518]	-
ENSG00000087087	26.3100421333245	28.3088969268151	31.7911120093861	33.3200903885514	SRRT	7	100875111	100888664	+	4850	protein_coding	serrate, RNA effector molecule [Source:HGNC Symbol;Acc:HGNC:24101]	-
ENSG00000185641	31.9317358966968	37.790379407841	22.477309234401	27.258349985136	AC034236.1	5	116051917	116052289	-	373	processed_pseudogene	ribosomal protein S25 (RPS25) pseudogene	-
ENSG00000147669	41.578795159657	33.4447977024358	22.0358613142527	22.3980966002037	POLR2K	8	100150584	100154002	+	1711	protein_coding	RNA polymerase II subunit K [Source:HGNC Symbol;Acc:HGNC:9198]	-
ENSG00000116120	33.7289895452349	34.2792331496734	23.8845072821426	27.5384985064288	FARSB	2	222570536	222656337	-	3369	protein_coding	phenylalanyl-tRNA synthetase subunit beta [Source:HGNC Symbol;Acc:HGNC:17800]	-
ENSG00000143641	27.4553789056012	30.6986820743188	29.4531461326412	31.7985818521093	GALNT2	1	230057990	230282124	+	7743	protein_coding	polypeptide N-acetylgalactosaminyltransferase 2 [Source:HGNC Symbol;Acc:HGNC:4124]	-
ENSG00000089006	30.0008848851652	29.0671833161882	29.7046785011225	30.6147431036752	SNX5	20	17941597	17968980	-	7953	protein_coding	sorting nexin 5 [Source:HGNC Symbol;Acc:HGNC:14969]	-
ENSG00000167700	30.6190745974668	38.3083328329129	25.2538592268824	25.0440906908563	MFSD3	8	144509074	144511213	+	1823	protein_coding	major facilitator superfamily domain containing 3 [Source:HGNC Symbol;Acc:HGNC:25157]	-
ENSG00000088298	33.3145465037861	27.9382713707453	30.9188016069149	27.0007576490236	EDEM2	20	35115357	35147364	-	1919	protein_coding	ER degradation enhancing alpha-mannosidase like protein 2 [Source:HGNC Symbol;Acc:HGNC:15877]	-
ENSG00000180817	29.9931372071147	31.2765209943021	28.0043827597878	29.8620864472871	PPA1	10	70202830	70233911	-	5171	protein_coding	pyrophosphatase (inorganic) 1 [Source:HGNC Symbol;Acc:HGNC:9226]	-
ENSG00000135446	27.0694033851543	29.2569896185979	30.3170282014291	32.433409018742	CDK4	12	57747727	57756013	-	3168	protein_coding	cyclin dependent kinase 4 [Source:HGNC Symbol;Acc:HGNC:1773]	-
ENSG00000214253	29.2674805131546	30.8326503247824	28.7984897921501	30.0642019956051	FIS1	7	101239458	101252316	-	1795	protein_coding	fission, mitochondrial 1 [Source:HGNC Symbol;Acc:HGNC:21689]	-
ENSG00000100028	30.0901518676214	29.4343189892348	31.0450528923725	28.3220990160252	SNRPD3	22	24555503	24609980	+	2544	protein_coding	small nuclear ribonucleoprotein D3 polypeptide [Source:HGNC Symbol;Acc:HGNC:11160]	-
ENSG00000141101	31.8108560934477	31.0431589220931	27.672791282921	28.1201614052609	NOB1	16	69741867	69754940	-	2119	protein_coding	NIN1 (RPN12) binding protein 1 homolog [Source:HGNC Symbol;Acc:HGNC:29540]	-
ENSG00000071553	33.3506649936403	28.0409371786545	29.7211160991897	27.4833670374569	ATP6AP1	X	154428632	154436516	+	4884	protein_coding	ATPase H+ transporting accessory protein 1 [Source:HGNC Symbol;Acc:HGNC:868]	-
ENSG00000065154	27.3259403775724	23.5470328510824	34.395851304412	33.1263466562846	OAT	10	124397303	124418976	-	3388	protein_coding	ornithine aminotransferase [Source:HGNC Symbol;Acc:HGNC:8091]	-
ENSG00000133142	32.2162102842873	35.39519300679	25.0018614404305	25.7608540632308	TCEAL4	X	103576231	103587736	+	2518	protein_coding	transcription elongation factor A like 4 [Source:HGNC Symbol;Acc:HGNC:26121]	-
ENSG00000100348	32.8815629570808	30.1820457174583	27.9992208125482	27.2544504557057	TXN2	22	36467036	36482030	-	2050	protein_coding	thioredoxin 2 [Source:HGNC Symbol;Acc:HGNC:17772]	-
ENSG00000102109	18.6578188350016	23.1147287013488	39.3456102676854	37.1901526348855	PCSK1N	X	48831094	48835633	-	1363	protein_coding	proprotein convertase subtilisin/kexin type 1 inhibitor [Source:HGNC Symbol;Acc:HGNC:17301]	-
ENSG00000166741	25.6731121130721	19.9936983857331	40.7040731808405	31.9011210655456	NNMT	11	114257787	114313285	+	2919	protein_coding	nicotinamide N-methyltransferase [Source:HGNC Symbol;Acc:HGNC:7861]	-
ENSG00000167792	30.1982212774563	35.4927163687669	25.6632251235712	26.6784865444489	NDUFV1	11	67605653	67612554	+	5057	protein_coding	NADH:ubiquinone oxidoreductase core subunit V1 [Source:HGNC Symbol;Acc:HGNC:7716]	-
ENSG00000138385	34.8915582255253	30.9058216267467	26.8957637241702	25.2773020651929	SSB	2	169791933	169812064	+	5113	protein_coding	Sjogren syndrome antigen B [Source:HGNC Symbol;Acc:HGNC:11316]	-
ENSG00000168476	32.3327011832124	33.612904320856	26.2497834647855	25.7135127490648	REEP4	8	22138020	22141951	-	2266	protein_coding	receptor accessory protein 4 [Source:HGNC Symbol;Acc:HGNC:26176]	-
ENSG00000184575	28.2301962457917	27.0869225614559	30.6927910812157	31.8885138143237	XPOT	12	64404350	64451127	+	7364	protein_coding	exportin for tRNA [Source:HGNC Symbol;Acc:HGNC:12826]	-
ENSG00000089154	27.0889553033436	28.1671343328818	31.1306667344354	31.4687069946058	GCN1	12	120127203	120194710	-	9654	protein_coding	GCN1, eIF2 alpha kinase activator homolog [Source:HGNC Symbol;Acc:HGNC:4199]	-
ENSG00000106609	29.3804481970167	28.6387571826495	31.1548025838588	28.467790333833	TMEM248	7	66921225	66958551	+	5086	protein_coding	transmembrane protein 248 [Source:HGNC Symbol;Acc:HGNC:25476]	-
ENSG00000161513	28.4608564627463	37.9153507370615	25.5423011096635	25.6699497042733	FDXR	17	74862497	74873031	-	3599	protein_coding	ferredoxin reductase [Source:HGNC Symbol;Acc:HGNC:3642]	-
ENSG00000203879	30.2552836387611	36.2849803851537	24.3989781758077	26.4124108219309	GDI1	X	154436913	154443467	+	5256	protein_coding	GDP dissociation inhibitor 1 [Source:HGNC Symbol;Acc:HGNC:4226]	-
ENSG00000277443	16.731603794277	17.4928630486644	41.7069471218895	41.2663277563436	MARCKS	6	113857362	113863471	+	4275	protein_coding	myristoylated alanine rich protein kinase C substrate [Source:HGNC Symbol;Acc:HGNC:6759]	-
ENSG00000104388	34.8437793074234	31.6138630810149	26.0156895377411	24.6742081932096	RAB2A	8	60516857	60623627	+	5654	protein_coding	RAB2A, member RAS oncogene family [Source:HGNC Symbol;Acc:HGNC:9763]	-
ENSG00000173486	28.3870212452358	30.3889800578144	31.03690336225	27.2374863418255	FKBP2	11	64241003	64244132	+	1608	protein_coding	FK506 binding protein 2 [Source:HGNC Symbol;Acc:HGNC:3718]	-
ENSG00000196576	23.3057230743343	25.714311825561	34.4403445628471	33.4633583601351	PLXNB2	22	50274979	50307627	-	7257	protein_coding	plexin B2 [Source:HGNC Symbol;Acc:HGNC:9104]	-
ENSG00000236698	29.7485931703392	21.0342821620332	34.783800381577	31.1268786341096	EIF1AXP1	1	16685621	16686055	-	435	processed_pseudogene	EIF1AX pseudogene 1 [Source:HGNC Symbol;Acc:HGNC:19900]	-
ENSG00000161013	26.3734794666328	27.650229386684	31.9054809818729	30.6988652646783	MGAT4B	5	179797597	179806952	-	5495	protein_coding	alpha-1,3-mannosyl-glycoprotein 4-beta-N-acetylglucosaminyltransferase B [Source:HGNC Symbol;Acc:HGNC:7048]	-
ENSG00000145337	26.726984060009	32.8515245840616	28.905568134874	28.0862455270601	PYURF	4	88520985	88523813	-	1361	protein_coding	PIGY upstream reading frame [Source:HGNC Symbol;Acc:HGNC:44317]	-
ENSG00000143815	30.9475944412705	27.6507447411521	28.3767006490143	29.5595358997754	LBR	1	225401502	225428925	-	5257	protein_coding	lamin B receptor [Source:HGNC Symbol;Acc:HGNC:6518]	-
ENSG00000122218	27.8682677067035	26.9549241995297	30.8077220412813	30.7669642193892	COPA	1	160288686	160343400	-	7723	protein_coding	coatomer protein complex subunit alpha [Source:HGNC Symbol;Acc:HGNC:2230]	-
ENSG00000125871	27.3951181611697	30.7001422475529	28.0965796072865	29.7767381510976	MGME1	20	17968913	17991122	+	2336	protein_coding	mitochondrial genome maintenance exonuclease 1 [Source:HGNC Symbol;Acc:HGNC:16205]	-
ENSG00000003056	29.7445962677679	28.7692338275685	28.095078340468	29.3392897067793	M6PR	12	8940363	8949955	-	3777	protein_coding	mannose-6-phosphate receptor, cation dependent [Source:HGNC Symbol;Acc:HGNC:6752]	-
ENSG00000134291	31.4217718563291	29.4619006382311	27.0676138249411	27.9785391241318	TMEM106C	12	47963569	47968878	+	3475	protein_coding	transmembrane protein 106C [Source:HGNC Symbol;Acc:HGNC:28775]	-
ENSG00000239672	31.0670592503927	30.2249369805793	26.6807163943086	27.9384136151602	NME1	17	51153536	51162428	+	3438	protein_coding	NME/NM23 nucleoside diphosphate kinase 1 [Source:HGNC Symbol;Acc:HGNC:7849]	-
ENSG00000115648	39.2679562576749	36.4458897222931	20.5793692291889	19.5617316811045	MLPH	2	237485428	237555318	+	7514	protein_coding	melanophilin [Source:HGNC Symbol;Acc:HGNC:29643]	-
ENSG00000111602	29.2360521839716	27.7728623406973	28.1303442085263	30.6833032402361	TIMELESS	12	56416373	56449403	-	5818	protein_coding	timeless circadian regulator [Source:HGNC Symbol;Acc:HGNC:11813]	-
ENSG00000140545	18.6542815654376	32.0467040944512	29.0460083506292	35.9694500393481	MFGE8	15	88898683	88913411	-	6837	protein_coding	milk fat globule-EGF factor 8 protein [Source:HGNC Symbol;Acc:HGNC:7036]	-
ENSG00000005893	26.2138777389469	25.0696027487718	31.9150237654961	32.463866510545	LAMP2	X	120427827	120469365	-	5526	protein_coding	lysosomal associated membrane protein 2 [Source:HGNC Symbol;Acc:HGNC:6501]	-
ENSG00000159346	31.2530503528415	28.7026321228324	27.7957162583612	27.8929542388373	ADIPOR1	1	202940823	202958572	-	3193	protein_coding	adiponectin receptor 1 [Source:HGNC Symbol;Acc:HGNC:24040]	-
ENSG00000173744	37.9615422554218	31.4763132227164	23.1841837806873	22.8806187782449	AGFG1	2	227472152	227561214	+	9321	protein_coding	ArfGAP with FG repeats 1 [Source:HGNC Symbol;Acc:HGNC:5175]	-
ENSG00000125944	30.8623512010124	27.0838694067771	29.1962930962839	28.2325378876009	HNRNPR	1	23303771	23344336	-	8676	protein_coding	heterogeneous nuclear ribonucleoprotein R [Source:HGNC Symbol;Acc:HGNC:5047]	-
ENSG00000140391	28.8830212440246	26.3982840994906	31.3078739385555	28.6990961894612	TSPAN3	15	77041404	77083984	-	8506	protein_coding	tetraspanin 3 [Source:HGNC Symbol;Acc:HGNC:17752]	-
ENSG00000162734	21.9346070003107	26.3158477423731	31.0811909676026	35.8859637342693	PEA15	1	160205337	160215376	+	2806	protein_coding	proliferation and apoptosis adaptor protein 15 [Source:HGNC Symbol;Acc:HGNC:8822]	-
ENSG00000108774	29.9404448769576	29.3242893901995	29.9167408118544	26.0253146162725	RAB5C	17	42124976	42155044	-	2761	protein_coding	RAB5C, member RAS oncogene family [Source:HGNC Symbol;Acc:HGNC:9785]	-
ENSG00000108604	27.3629076793028	30.6237760477136	27.2361674205759	29.8080644953413	SMARCD2	17	63832081	63843065	-	3734	protein_coding	SWI/SNF related, matrix associated, actin dependent regulator of chromatin, subfamily d, member 2 [Source:HGNC Symbol;Acc:HGNC:11107]	-
ENSG00000138073	29.3023787468386	31.1402754519789	28.0931576842121	26.4515863458946	PREB	2	27130756	27134675	-	3221	protein_coding	prolactin regulatory element binding [Source:HGNC Symbol;Acc:HGNC:9356]	Others
ENSG00000132182	29.6254623846985	32.4064572870818	26.8239104657252	26.0896814804767	NUP210	3	13316235	13420309	-	8182	protein_coding	nucleoporin 210 [Source:HGNC Symbol;Acc:HGNC:30052]	-
ENSG00000126698	30.0282511011328	27.4696040198717	28.2575927047443	29.1122866111493	DNAJC8	1	28199456	28233025	-	2888	protein_coding	DnaJ heat shock protein family (Hsp40) member C8 [Source:HGNC Symbol;Acc:HGNC:15470]	-
ENSG00000138160	30.5082502927867	26.317066340666	27.4180261781275	30.5560041607871	KIF11	10	92593286	92655395	+	4860	protein_coding	kinesin family member 11 [Source:HGNC Symbol;Acc:HGNC:6388]	-
ENSG00000273841	31.1788289061363	27.7331149985842	27.4903479341565	28.3387858373945	TAF9	5	69364743	69370013	-	2577	protein_coding	TATA-box binding protein associated factor 9 [Source:HGNC Symbol;Acc:HGNC:11542]	-
ENSG00000125651	26.890587236264	26.6074835379306	31.2157925694125	29.9777788499029	GTF2F1	19	6379569	6393981	-	3134	protein_coding	general transcription factor IIF subunit 1 [Source:HGNC Symbol;Acc:HGNC:4652]	-
ENSG00000162337	34.4571471471268	34.3902046808113	25.0945798297594	20.7373913384726	LRP5	11	68312609	68449275	+	6164	protein_coding	LDL receptor related protein 5 [Source:HGNC Symbol;Acc:HGNC:6697]	-
ENSG00000136448	27.3975233493493	28.9308009228904	29.2793087966691	29.0548065779543	NMT1	17	45051610	45109016	+	6669	protein_coding	N-myristoyltransferase 1 [Source:HGNC Symbol;Acc:HGNC:7857]	-
ENSG00000128342	26.5862746355034	27.7139805585687	30.6232608095243	29.3609573642635	LIF	22	30240447	30246851	-	3969	protein_coding	LIF, interleukin 6 family cytokine [Source:HGNC Symbol;Acc:HGNC:6596]	-
ENSG00000113141	31.3966846404216	28.3468240133545	28.1666695577713	26.273092611002	IK	5	140647058	140662479	+	4095	protein_coding	IK cytokine [Source:HGNC Symbol;Acc:HGNC:5958]	-
ENSG00000232024	29.4533423852442	28.3463926598939	34.4230450079306	21.7805591856963	LSM12P1	8	35525176	35525763	-	588	processed_pseudogene	LSM12 pseudogene 1 [Source:HGNC Symbol;Acc:HGNC:32453]	-
ENSG00000111786	28.7342748684755	28.7982354098177	28.8992301168343	27.5350455912243	SRSF9	12	120461668	120469793	-	3744	protein_coding	serine and arginine rich splicing factor 9 [Source:HGNC Symbol;Acc:HGNC:10791]	-
ENSG00000099804	27.3504423659393	28.9317250902951	29.5818807148482	28.040194740067	CDC34	19	531712	542092	+	1942	protein_coding	cell division cycle 34 [Source:HGNC Symbol;Acc:HGNC:1734]	-
ENSG00000204463	26.0798759503695	25.8844683725824	31.9239708364509	29.936503602211	BAG6	6	31639028	31652705	-	5310	protein_coding	BCL2 associated athanogene 6 [Source:HGNC Symbol;Acc:HGNC:13919]	-
ENSG00000077348	29.9840252840789	33.6374298654834	24.9715404577021	25.0649398631996	EXOSC5	19	41386374	41397479	-	1488	protein_coding	exosome component 5 [Source:HGNC Symbol;Acc:HGNC:24662]	-
ENSG00000129103	24.2077394554519	28.5827361750241	30.8109878948088	30.02503058293	SUMF2	7	56064002	56080670	+	4101	protein_coding	sulfatase modifying factor 2 [Source:HGNC Symbol;Acc:HGNC:20415]	-
ENSG00000102054	25.0139403224463	24.6759668501423	32.4288400832288	31.4966006163385	RBBP7	X	16839283	16870414	-	7392	protein_coding	RB binding protein 7, chromatin remodeling factor [Source:HGNC Symbol;Acc:HGNC:9890]	-
ENSG00000176014	25.0832108569038	27.8589732029797	29.7151996777229	30.9531765187918	TUBB6	18	12307669	12344320	+	4117	protein_coding	tubulin beta 6 class V [Source:HGNC Symbol;Acc:HGNC:20776]	-
ENSG00000013364	26.2305767602324	28.1000502176776	29.7690408817159	29.4992773991903	MVP	16	29820394	29848039	+	6141	protein_coding	major vault protein [Source:HGNC Symbol;Acc:HGNC:7531]	-
ENSG00000108861	26.7955622215116	26.081425522638	30.44680435059	30.2730173986189	DUSP3	17	43766121	43778988	-	5012	protein_coding	dual specificity phosphatase 3 [Source:HGNC Symbol;Acc:HGNC:3069]	-
ENSG00000234743	25.8909678643475	27.5481243799532	29.6591220175858	30.4852741717552	EIF5AP4	10	80247219	80247683	-	465	processed_pseudogene	eukaryotic translation initiation factor 5A pseudogene 4 [Source:HGNC Symbol;Acc:HGNC:31442]	-
ENSG00000145386	29.3834522227276	26.7269440789995	26.6133429055238	30.8523357781465	CCNA2	4	121816444	121823933	-	2798	protein_coding	cyclin A2 [Source:HGNC Symbol;Acc:HGNC:1578]	-
ENSG00000074695	30.8253818937499	26.9550387108397	29.8669789495439	25.9252135292111	LMAN1	18	59327823	59359962	-	6767	protein_coding	lectin, mannose binding 1 [Source:HGNC Symbol;Acc:HGNC:6631]	-
ENSG00000112308	24.6530169665237	24.274863623273	33.3371306281449	31.2988607015629	C6orf62	6	24704861	24720836	-	4134	protein_coding	chromosome 6 open reading frame 62 [Source:HGNC Symbol;Acc:HGNC:20998]	-
ENSG00000162613	31.4861519956073	27.2085536410548	27.6066588348989	27.1238308532074	FUBP1	1	77944055	77979110	-	5666	protein_coding	far upstream element binding protein 1 [Source:HGNC Symbol;Acc:HGNC:4004]	Others
ENSG00000100029	28.3690185919512	28.7506821694492	28.2830711355483	28.0181337567293	PES1	22	30576625	30607083	-	4557	protein_coding	pescadillo ribosomal biogenesis factor 1 [Source:HGNC Symbol;Acc:HGNC:8848]	-
ENSG00000129824	40.1852408317063	49.6763899305185	11.2739366410589	12.2687344777773	RPS4Y1	Y	2841486	2932000	+	2275	protein_coding	ribosomal protein S4 Y-linked 1 [Source:HGNC Symbol;Acc:HGNC:10425]	-
ENSG00000110651	25.2858057807388	27.6860630846524	29.9912470687165	30.3972699898355	CD81	11	2376177	2397419	+	7394	protein_coding	CD81 molecule [Source:HGNC Symbol;Acc:HGNC:1701]	-
ENSG00000170892	27.4102133992363	29.435219156899	28.8386042605966	27.6287080012384	TSEN34	19	54189938	54194536	+	3542	protein_coding	tRNA splicing endonuclease subunit 34 [Source:HGNC Symbol;Acc:HGNC:15506]	-
ENSG00000113575	29.2280337710676	26.2016435914893	28.0867395246655	29.7209557651684	PPP2CA	5	134194334	134226142	-	5661	protein_coding	protein phosphatase 2 catalytic subunit alpha [Source:HGNC Symbol;Acc:HGNC:9299]	-
ENSG00000125841	25.4188634693816	28.498359822373	29.7353637419342	29.3822675848361	NRSN2	20	346782	359660	+	2933	protein_coding	neurensin 2 [Source:HGNC Symbol;Acc:HGNC:16229]	-
ENSG00000100526	31.5945188659559	27.0462002927822	26.8313805739921	27.5557815472382	CDKN3	14	54396849	54420218	+	1836	protein_coding	cyclin dependent kinase inhibitor 3 [Source:HGNC Symbol;Acc:HGNC:1791]	-
ENSG00000116586	29.1014147583135	32.5026032393257	24.8393403395196	26.5823227832606	LAMTOR2	1	156054752	156058510	+	1438	protein_coding	late endosomal/lysosomal adaptor, MAPK and MTOR activator 2 [Source:HGNC Symbol;Acc:HGNC:29796]	-
ENSG00000181789	27.0619633292537	28.4011950203952	29.0595021626271	28.4452017622485	COPG1	3	129249606	129277773	+	4425	protein_coding	coatomer protein complex subunit gamma 1 [Source:HGNC Symbol;Acc:HGNC:2236]	-
ENSG00000011028	21.8952674831996	25.5658266312803	33.6492496684667	31.8015165689518	MRC2	17	62627401	62693597	+	6860	protein_coding	mannose receptor C type 2 [Source:HGNC Symbol;Acc:HGNC:16875]	-
ENSG00000175416	26.775541245891	30.1750764130871	27.5176806868204	28.432334736401	CLTB	5	176392455	176416569	-	2039	protein_coding	clathrin light chain B [Source:HGNC Symbol;Acc:HGNC:2091]	-
ENSG00000040633	27.598588388838	21.6460823298017	34.4219536218362	29.1568056465707	PHF23	17	7235028	7239722	-	2783	protein_coding	PHD finger protein 23 [Source:HGNC Symbol;Acc:HGNC:28428]	-
ENSG00000168802	28.3749612878329	27.9239333940374	28.0823357994051	28.3926296213186	CHTF8	16	69118010	69132584	-	3383	protein_coding	chromosome transmission fidelity factor 8 [Source:HGNC Symbol;Acc:HGNC:24353]	-
ENSG00000102178	28.0535935935263	31.6311853447638	26.0120730734834	26.8755650981336	UBL4A	X	154483717	154486670	-	2630	protein_coding	ubiquitin like 4A [Source:HGNC Symbol;Acc:HGNC:12505]	-
ENSG00000021355	33.7304657146831	33.265725140111	24.3077823811658	21.2494177817689	SERPINB1	6	2832332	2842006	-	3094	protein_coding	serpin family B member 1 [Source:HGNC Symbol;Acc:HGNC:3311]	-
ENSG00000158290	23.3772461036349	21.9262786133148	34.0303653466967	33.2041433707869	CUL4B	X	120524609	120575794	-	7031	protein_coding	cullin 4B [Source:HGNC Symbol;Acc:HGNC:2555]	-
ENSG00000160803	27.2433436296458	25.5074717825696	29.2310790455431	30.4784973773331	UBQLN4	1	156035301	156053794	-	3878	protein_coding	ubiquilin 4 [Source:HGNC Symbol;Acc:HGNC:1237]	-
ENSG00000185651	29.2886194338422	26.1856860818056	28.4758026505157	28.4908938022952	UBE2L3	22	21549447	21624034	+	3838	protein_coding	ubiquitin conjugating enzyme E2 L3 [Source:HGNC Symbol;Acc:HGNC:12488]	-
ENSG00000171135	31.5580352013156	28.3812945074134	27.2142952350739	25.2504410359869	JAGN1	3	9890572	9894349	+	1781	protein_coding	jagunal homolog 1 [Source:HGNC Symbol;Acc:HGNC:26926]	-
ENSG00000163110	34.3212037324759	29.3141502903538	27.0281065585263	21.6859582258454	PDLIM5	4	94451857	94668227	+	11090	protein_coding	PDZ and LIM domain 5 [Source:HGNC Symbol;Acc:HGNC:17468]	-
ENSG00000100906	24.4176803009558	22.1554589199097	33.3658041669791	32.4023153676555	NFKBIA	14	35401511	35404749	-	2373	protein_coding	NFKB inhibitor alpha [Source:HGNC Symbol;Acc:HGNC:7797]	-
ENSG00000169764	24.6393837736366	20.2978894653317	35.7592635361573	31.5801497156607	UGP2	2	63840940	63891562	+	6501	protein_coding	UDP-glucose pyrophosphorylase 2 [Source:HGNC Symbol;Acc:HGNC:12527]	-
ENSG00000078808	27.7814331138174	25.6800223269811	30.1619284413299	28.4943476429454	SDF4	1	1216908	1232031	-	4709	protein_coding	stromal cell derived factor 4 [Source:HGNC Symbol;Acc:HGNC:24188]	-
ENSG00000166851	28.6875426018185	25.8516726076826	28.2024791756151	29.3597438920077	PLK1	16	23677656	23690367	+	4760	protein_coding	polo like kinase 1 [Source:HGNC Symbol;Acc:HGNC:9077]	-
ENSG00000140157	27.6077230931414	27.0789722003156	28.0107166020311	29.3986673703949	NIPA2	15	22838641	22868384	+	3505	protein_coding	NIPA magnesium transporter 2 [Source:HGNC Symbol;Acc:HGNC:17044]	-
ENSG00000155096	27.1210916664476	27.6080593199231	27.3679309839741	29.9481330438859	AZIN1	8	102826357	102893864	-	6426	protein_coding	antizyme inhibitor 1 [Source:HGNC Symbol;Acc:HGNC:16432]	-
ENSG00000170004	27.875683925595	26.7873283922051	29.7515743038415	27.5165413796054	CHD3	17	7884806	7912760	+	9758	protein_coding	chromodomain helicase DNA binding protein 3 [Source:HGNC Symbol;Acc:HGNC:1918]	-
ENSG00000141552	29.9923735464557	33.3083622738325	24.2935917339307	24.3011879166592	ANAPC11	17	81890790	81900991	+	4027	protein_coding	anaphase promoting complex subunit 11 [Source:HGNC Symbol;Acc:HGNC:14452]	-
ENSG00000212232	29.0666555222503	25.4599008858274	24.909503033165	32.3814555639311	SNORD17	20	17962710	17962946	-	237	snoRNA	small nucleolar RNA, C/D box 17 [Source:HGNC Symbol;Acc:HGNC:32713]	-
ENSG00000187079	24.5900301499783	24.1929945121151	31.2745152907932	31.7095285675943	TEAD1	11	12674591	12944483	+	10279	protein_coding	TEA domain transcription factor 1 [Source:HGNC Symbol;Acc:HGNC:11714]	TEA
ENSG00000136758	26.8321178395353	27.5109298116594	29.1097578090242	28.2760000538289	YME1L1	10	27110112	27155266	-	7335	protein_coding	YME1 like 1 ATPase [Source:HGNC Symbol;Acc:HGNC:12843]	-
ENSG00000150779	29.4850819126413	29.098512539856	26.5067171566214	26.5788243880498	TIMM8B	11	112084800	112086798	-	1166	protein_coding	translocase of inner mitochondrial membrane 8 homolog B [Source:HGNC Symbol;Acc:HGNC:11818]	-
ENSG00000169504	25.8814192868575	28.0139227817977	27.4922623216843	30.2424069458922	CLIC4	1	24745357	24844324	+	4495	protein_coding	chloride intracellular channel 4 [Source:HGNC Symbol;Acc:HGNC:13518]	-
ENSG00000101911	25.5844405237967	24.4784330414936	28.9959420625179	32.4872734039217	PRPS2	X	12791355	12824222	+	2758	protein_coding	phosphoribosyl pyrophosphate synthetase 2 [Source:HGNC Symbol;Acc:HGNC:9465]	-
ENSG00000096746	27.8829791982855	31.2881257185896	25.2434155939416	27.0381532181227	HNRNPH3	10	68331174	68343191	+	5373	protein_coding	heterogeneous nuclear ribonucleoprotein H3 [Source:HGNC Symbol;Acc:HGNC:5043]	-
ENSG00000185627	28.3617989986139	27.1002467166107	28.7542590264484	27.1530043424735	PSMD13	11	236546	252984	+	4767	protein_coding	proteasome 26S subunit, non-ATPase 13 [Source:HGNC Symbol;Acc:HGNC:9558]	-
ENSG00000144224	31.926164758915	30.0411105392761	24.3196135316201	25.0623179914327	UBXN4	2	135741619	135785055	+	5112	protein_coding	UBX domain protein 4 [Source:HGNC Symbol;Acc:HGNC:14860]	-
ENSG00000255717	27.7511443966389	27.7186286715594	25.8879067418535	29.9458121067736	SNHG1	11	62851988	62855914	-	3756	processed_transcript	small nucleolar RNA host gene 1 [Source:HGNC Symbol;Acc:HGNC:32688]	-
ENSG00000103512	28.3791016943425	27.870084370444	27.1109796161446	27.8135154126179	NOMO1	16	14833681	14896160	+	5819	protein_coding	NODAL modulator 1 [Source:HGNC Symbol;Acc:HGNC:30060]	-
ENSG00000037474	26.3558687832052	25.7445439512948	29.0576146202979	29.9983276947141	NSUN2	5	6599239	6633291	-	5506	protein_coding	NOP2/Sun RNA methyltransferase family member 2 [Source:HGNC Symbol;Acc:HGNC:25994]	-
ENSG00000125912	24.7810114848032	27.2824069154694	28.7795571359718	30.3124214712067	NCLN	19	3185563	3209575	+	4175	protein_coding	nicalin [Source:HGNC Symbol;Acc:HGNC:26923]	-
ENSG00000234797	30.6114783003152	30.1730931778682	25.0856507793643	25.1478719078519	RPS3AP6	15	59768352	59769146	+	795	processed_pseudogene	ribosomal protein S3A pseudogene 6 [Source:HGNC Symbol;Acc:HGNC:18630]	-
ENSG00000091140	28.8312485910216	25.4715187146806	29.4531159050683	27.2589187989631	DLD	7	107890970	107931730	+	5299	protein_coding	dihydrolipoamide dehydrogenase [Source:HGNC Symbol;Acc:HGNC:2898]	-
ENSG00000171298	24.6362049637475	27.5784697218594	29.4232756245057	29.2379231954384	GAA	17	80101556	80119879	+	5156	protein_coding	glucosidase alpha, acid [Source:HGNC Symbol;Acc:HGNC:4065]	-
ENSG00000164182	27.7909376166064	29.5684017444766	26.8780089122887	26.6277132858165	NDUFAF2	5	60945129	61153037	+	1017	protein_coding	NADH:ubiquinone oxidoreductase complex assembly factor 2 [Source:HGNC Symbol;Acc:HGNC:28086]	-
ENSG00000187837	31.1878181293636	30.4303741053411	26.4275878799204	22.7657111100547	HIST1H1C	6	26055787	26056428	-	642	protein_coding	histone cluster 1 H1 family member c [Source:HGNC Symbol;Acc:HGNC:4716]	-
ENSG00000047457	47.6153244229854	20.4858910485894	26.9671053783346	15.7042732135919	CP	3	149162410	149222055	-	7296	protein_coding	ceruloplasmin [Source:HGNC Symbol;Acc:HGNC:2295]	-
ENSG00000130332	25.17619104513	30.9045854189476	24.7464081785517	29.7089341812718	LSM7	19	2321517	2328620	-	1698	protein_coding	LSM7 homolog, U6 small nuclear RNA and mRNA degradation associated [Source:HGNC Symbol;Acc:HGNC:20470]	-
ENSG00000102390	34.2544881777347	29.1565057058892	23.3797504591749	23.7285176192023	PBDC1	X	76172936	76178204	+	1201	protein_coding	polysaccharide biosynthesis domain containing 1 [Source:HGNC Symbol;Acc:HGNC:28790]	-
ENSG00000275700	26.6593690782389	26.0724617414531	27.8883450690047	29.8951078433164	AATF	17	36948875	37056871	+	4714	protein_coding	apoptosis antagonizing transcription factor [Source:HGNC Symbol;Acc:HGNC:19235]	-
ENSG00000124172	29.8042891696885	29.2740087678394	25.6371535257075	25.6232447430075	ATP5F1E	20	59025467	59032382	-	5126	protein_coding	ATP synthase F1 subunit epsilon [Source:HGNC Symbol;Acc:HGNC:838]	-
ENSG00000148229	29.7182423347457	27.7684485958988	23.9094283993256	28.927221366179	POLE3	9	113407235	113410672	-	2604	protein_coding	DNA polymerase epsilon 3, accessory subunit [Source:HGNC Symbol;Acc:HGNC:13546]	-
ENSG00000246705	28.8718212183893	32.672996401208	24.5387583340205	24.2368642299302	H2AFJ	12	14774383	14778002	+	3356	protein_coding	H2A histone family member J [Source:HGNC Symbol;Acc:HGNC:14456]	-
ENSG00000144354	32.3706607045542	32.3482398511473	21.4504499115255	24.1301449216557	CDCA7	2	173354820	173368997	+	3934	protein_coding	cell division cycle associated 7 [Source:HGNC Symbol;Acc:HGNC:14628]	-
ENSG00000163344	25.802811368653	32.4961005690347	26.9365073011277	25.0517996588152	PMVK	1	154924734	154936991	-	1280	protein_coding	phosphomevalonate kinase [Source:HGNC Symbol;Acc:HGNC:9141]	-
ENSG00000149100	27.8916223792427	29.310509455539	25.8133310321318	27.2310038452204	EIF3M	11	32583798	32606262	+	7428	protein_coding	eukaryotic translation initiation factor 3 subunit M [Source:HGNC Symbol;Acc:HGNC:24460]	-
ENSG00000179222	17.4437321267904	20.5284395782325	36.3578939815313	35.7511411840902	MAGED1	X	51803007	51902357	+	6016	protein_coding	MAGE family member D1 [Source:HGNC Symbol;Acc:HGNC:6813]	-
ENSG00000177733	23.3959489683535	26.6396106573563	28.2614865647852	31.7455652390682	HNRNPA0	5	137745651	137754376	-	8726	protein_coding	heterogeneous nuclear ribonucleoprotein A0 [Source:HGNC Symbol;Acc:HGNC:5030]	-
ENSG00000134824	40.6163803377465	29.9238987414376	24.3369102761039	15.1441510990896	FADS2	11	61792980	61867354	+	11026	protein_coding	fatty acid desaturase 2 [Source:HGNC Symbol;Acc:HGNC:3575]	-
ENSG00000213465	24.776290570507	30.5202774919931	27.7328599452089	26.973989614379	ARL2	11	65014113	65022184	+	2084	protein_coding	ADP ribosylation factor like GTPase 2 [Source:HGNC Symbol;Acc:HGNC:693]	-
ENSG00000064115	28.0343398532827	26.0015872004647	28.6582682409132	27.3072914076817	TM7SF3	12	26973195	27014434	-	3888	protein_coding	transmembrane 7 superfamily member 3 [Source:HGNC Symbol;Acc:HGNC:23049]	-
ENSG00000171223	27.3089840863357	34.2408376982786	25.1864541981103	23.2321701472797	JUNB	19	12791496	12793315	+	1820	protein_coding	JunB proto-oncogene, AP-1 transcription factor subunit [Source:HGNC Symbol;Acc:HGNC:6205]	TF_bZIP
ENSG00000099901	27.1482306325481	29.4378354392889	25.7601120786306	27.5077755010832	RANBP1	22	20115938	20127357	+	4622	protein_coding	RAN binding protein 1 [Source:HGNC Symbol;Acc:HGNC:9847]	-
ENSG00000006282	25.996190075205	36.3922512717261	21.2121595448908	26.240522819527	SPATA20	17	50543058	50555852	+	5337	protein_coding	spermatogenesis associated 20 [Source:HGNC Symbol;Acc:HGNC:26125]	-
ENSG00000185896	24.5342163287382	24.949254163031	30.6440711801738	29.5214302202571	LAMP1	13	113297241	113323672	+	5739	protein_coding	lysosomal associated membrane protein 1 [Source:HGNC Symbol;Acc:HGNC:6499]	-
ENSG00000110711	27.244274942949	30.7610777695918	26.3173315761851	25.3051492092018	AIP	11	67483041	67491103	+	1640	protein_coding	aryl hydrocarbon receptor interacting protein [Source:HGNC Symbol;Acc:HGNC:358]	-
ENSG00000130811	26.9825173622871	28.7162912448877	26.1283353674654	27.6939419426333	EIF3G	19	10115017	10119918	-	3486	protein_coding	eukaryotic translation initiation factor 3 subunit G [Source:HGNC Symbol;Acc:HGNC:3274]	-
ENSG00000059573	26.908162662259	25.9639986334885	29.0860804527977	27.4780305831182	ALDH18A1	10	95605929	95656706	-	3766	protein_coding	aldehyde dehydrogenase 18 family member A1 [Source:HGNC Symbol;Acc:HGNC:9722]	-
ENSG00000109606	29.8637025471536	24.4507492916116	28.9440465718484	26.111688673253	DHX15	4	24517441	24584550	-	8162	protein_coding	DEAH-box helicase 15 [Source:HGNC Symbol;Acc:HGNC:2738]	-
ENSG00000113068	28.0697619217265	26.9088092177412	25.10397199442	29.2473157698282	PFDN1	5	140245039	140303121	-	2156	protein_coding	prefoldin subunit 1 [Source:HGNC Symbol;Acc:HGNC:8866]	-
ENSG00000123179	29.87291564926	31.3569982565791	24.4410369172976	23.6260874831103	EBPL	13	49660723	49691475	-	1500	protein_coding	EBP like [Source:HGNC Symbol;Acc:HGNC:18061]	-
ENSG00000144895	31.8399812766792	26.7828021491606	25.4713475203926	25.1448355503515	EIF2A	3	150546678	150584242	+	4131	protein_coding	eukaryotic translation initiation factor 2A [Source:HGNC Symbol;Acc:HGNC:3254]	-
ENSG00000132382	23.2387061525754	27.1254999918332	27.2401384223648	31.5842807870405	MYBBP1A	17	4538897	4555631	-	6203	protein_coding	MYB binding protein 1a [Source:HGNC Symbol;Acc:HGNC:7546]	-
ENSG00000146374	40.4636064442445	34.1498830421999	17.1971909806843	17.3138209842493	RSPO3	6	127118604	127197765	+	3179	protein_coding	R-spondin 3 [Source:HGNC Symbol;Acc:HGNC:20866]	-
ENSG00000164574	30.2646011726653	32.9192538753627	22.0445464208562	23.8726065309129	GALNT10	5	154190730	154420984	+	10496	protein_coding	polypeptide N-acetylgalactosaminyltransferase 10 [Source:HGNC Symbol;Acc:HGNC:19873]	-
ENSG00000184900	27.8545671175479	29.0743537280243	24.3871901950402	27.7329496633672	SUMO3	21	44805617	44818779	-	2732	protein_coding	small ubiquitin-like modifier 3 [Source:HGNC Symbol;Acc:HGNC:11124]	-
ENSG00000143418	30.9845325429624	27.9458191110078	25.4351106933061	24.682872292566	CERS2	1	150960583	150975004	-	4644	protein_coding	ceramide synthase 2 [Source:HGNC Symbol;Acc:HGNC:14076]	-
ENSG00000099624	25.8383552023772	27.8289237944824	27.4506909896576	27.8950770835068	ATP5F1D	19	1241746	1244826	+	2250	protein_coding	ATP synthase F1 subunit delta [Source:HGNC Symbol;Acc:HGNC:837]	-
ENSG00000153786	32.0519945587198	27.3170999174962	25.1379186782009	24.3231275522196	ZDHHC7	16	84974181	85011535	-	3947	protein_coding	zinc finger DHHC-type containing 7 [Source:HGNC Symbol;Acc:HGNC:18459]	-
ENSG00000167797	28.0611835956568	25.5011422910574	29.1662670337131	26.0750076541577	CDK2AP2	11	67506497	67508649	-	2019	protein_coding	cyclin dependent kinase 2 associated protein 2 [Source:HGNC Symbol;Acc:HGNC:30833]	-
ENSG00000171202	26.7868574929442	27.9639385115705	25.698939550205	28.3422435164411	TMEM126A	11	85647967	85656547	+	971	protein_coding	transmembrane protein 126A [Source:HGNC Symbol;Acc:HGNC:25382]	-
ENSG00000105618	30.7093665363779	25.0532994623228	25.2409907278504	27.723324141333	PRPF31	19	54115410	54131719	+	2673	protein_coding	pre-mRNA processing factor 31 [Source:HGNC Symbol;Acc:HGNC:15446]	-
ENSG00000109079	22.15020766946	21.9125317449142	32.0951301616756	32.5667582316554	TNFAIP1	17	28335602	28347009	+	3889	protein_coding	TNF alpha induced protein 1 [Source:HGNC Symbol;Acc:HGNC:11894]	-
ENSG00000204272	24.4777112704909	25.8160270168041	29.0334345805026	29.2659371041012	NBDY	X	56729241	56818380	+	1707	protein_coding	negative regulator of P-body association [Source:HGNC Symbol;Acc:HGNC:50713]	-
ENSG00000133131	33.5569498665482	37.0268524584248	18.1151128047515	19.8755411202201	MORC4	X	106813871	107000244	-	6055	protein_coding	MORC family CW-type zinc finger 4 [Source:HGNC Symbol;Acc:HGNC:23485]	-
ENSG00000167770	25.5787708959763	28.31656815732	27.4080479842005	27.2622795131583	OTUB1	11	63985853	64001811	+	5336	protein_coding	OTU deubiquitinase, ubiquitin aldehyde binding 1 [Source:HGNC Symbol;Acc:HGNC:23077]	-
ENSG00000123159	24.9694978778472	25.9214109412069	29.8105029145256	27.8426725278592	GIPC1	19	14477760	14496149	-	4440	protein_coding	GIPC PDZ domain containing family member 1 [Source:HGNC Symbol;Acc:HGNC:1226]	-
ENSG00000064726	26.4227336187686	28.6266580783375	25.8341618451219	27.5772199205674	BTBD1	15	83016422	83067354	-	4169	protein_coding	BTB domain containing 1 [Source:HGNC Symbol;Acc:HGNC:1120]	-
ENSG00000108312	27.5275330106238	24.0328386240806	28.1781294058913	28.6662775390865	UBTF	17	44205033	44221626	-	6993	protein_coding	upstream binding transcription factor [Source:HGNC Symbol;Acc:HGNC:12511]	HMG
ENSG00000117632	24.1031351310884	23.8407962209491	28.9290769604263	31.4088032465518	STMN1	1	25884181	25906991	-	6261	protein_coding	stathmin 1 [Source:HGNC Symbol;Acc:HGNC:6510]	-
ENSG00000053372	28.9510450210408	27.0254284786083	25.6838221648471	26.6059803812831	MRTO4	1	19251539	19260128	+	2822	protein_coding	MRT4 homolog, ribosome maturation factor [Source:HGNC Symbol;Acc:HGNC:18477]	-
ENSG00000182446	24.6321957689016	24.6106766048069	29.7119197326652	29.2196751257011	NPLOC4	17	81556887	81648465	-	9574	protein_coding	NPL4 homolog, ubiquitin recognition factor [Source:HGNC Symbol;Acc:HGNC:18261]	-
ENSG00000149792	27.6755907968682	24.4404478606833	28.638316722507	27.2022708997208	MRPL49	11	65122183	65127371	+	3080	protein_coding	mitochondrial ribosomal protein L49 [Source:HGNC Symbol;Acc:HGNC:1176]	-
ENSG00000110717	23.3440869582224	29.8416046139934	25.3477727799941	29.3959416411414	NDUFS8	11	68030617	68036644	+	4523	protein_coding	NADH:ubiquinone oxidoreductase core subunit S8 [Source:HGNC Symbol;Acc:HGNC:7715]	-
ENSG00000049449	26.2758265991094	24.015380165804	30.115995501056	27.4573213633698	RCN1	11	32090904	32105755	+	4675	protein_coding	reticulocalbin 1 [Source:HGNC Symbol;Acc:HGNC:9934]	-
ENSG00000198189	41.5900448880249	28.7613662035096	20.2920919020056	17.1838257187927	HSD17B11	4	87336610	87391386	-	2435	protein_coding	hydroxysteroid 17-beta dehydrogenase 11 [Source:HGNC Symbol;Acc:HGNC:22960]	-
ENSG00000126524	28.5849926015879	25.0436098664405	25.8359893910562	28.2226098786855	SBDS	7	66987677	66995601	-	1732	protein_coding	SBDS, ribosome maturation factor [Source:HGNC Symbol;Acc:HGNC:19440]	-
ENSG00000232119	30.9311560520625	27.5101454800645	24.2190378140042	25.0007557312798	MCTS1	X	120594010	120621074	+	2837	protein_coding	MCTS1, re-initiation and release factor [Source:HGNC Symbol;Acc:HGNC:23357]	-
ENSG00000169903	52.5579919022491	40.49165729055	7.25599561966234	7.3093921958704	TM4SF4	3	149473974	149503281	+	2140	protein_coding	transmembrane 4 L six family member 4 [Source:HGNC Symbol;Acc:HGNC:11856]	-
ENSG00000101310	27.0151794885771	25.6938595615564	28.1253525024889	26.7538756542121	SEC23B	20	18507482	18561415	+	4385	protein_coding	Sec23 homolog B, coat complex II component [Source:HGNC Symbol;Acc:HGNC:10702]	-
ENSG00000106615	27.6284037945224	25.1562263196468	27.0432413577156	27.7110740766637	RHEB	7	151466012	151520120	-	3535	protein_coding	Ras homolog, mTORC1 binding [Source:HGNC Symbol;Acc:HGNC:10011]	-
ENSG00000103342	27.0276129988262	27.1660491657915	26.877583041862	26.4648108387632	GSPT1	16	11868128	11916082	-	8018	protein_coding	G1 to S phase transition 1 [Source:HGNC Symbol;Acc:HGNC:4621]	-
ENSG00000108773	22.7871139537338	26.2320288100341	27.7335104939193	30.6466243067801	KAT2A	17	42113108	42121358	-	3769	protein_coding	lysine acetyltransferase 2A [Source:HGNC Symbol;Acc:HGNC:4201]	-
ENSG00000077721	30.0063640417613	28.8448266525323	25.4630440183758	23.0417817457695	UBE2A	X	119574467	119591083	+	5276	protein_coding	ubiquitin conjugating enzyme E2 A [Source:HGNC Symbol;Acc:HGNC:12472]	-
ENSG00000049656	25.5286468948939	24.408919395577	27.8501206839365	29.4989071444576	CLPTM1L	5	1317744	1345099	-	6557	protein_coding	CLPTM1 like [Source:HGNC Symbol;Acc:HGNC:24308]	-
ENSG00000117519	26.1336289123803	29.2257655101469	25.7313081947936	26.1803987565267	CNN3	1	94896949	94927278	-	2838	protein_coding	calponin 3 [Source:HGNC Symbol;Acc:HGNC:2157]	-
ENSG00000134001	28.1290726458328	26.1517351806354	25.8363644719761	27.1525779176648	EIF2S1	14	67359997	67386516	+	5651	protein_coding	eukaryotic translation initiation factor 2 subunit alpha [Source:HGNC Symbol;Acc:HGNC:3265]	-
ENSG00000172974	30.9848629968058	25.2066804949997	25.8465882778049	25.1898165501555	AC007318.1	2	65205108	65205988	+	881	processed_pseudogene	voltage-dependent anion channel 2 (VDAC2) pseudogene	-
ENSG00000138768	30.1138262593347	26.669907537829	25.6915007949338	24.7177898689907	USO1	4	75724593	75814286	+	4588	protein_coding	USO1 vesicle transport factor [Source:HGNC Symbol;Acc:HGNC:30904]	-
ENSG00000139168	30.9535526013	28.126513495865	25.5755558654589	22.5222888263444	ZCRB1	12	42312078	42326118	-	2446	protein_coding	zinc finger CCHC-type and RNA binding motif containing 1 [Source:HGNC Symbol;Acc:HGNC:29620]	-
ENSG00000100401	23.282236860085	23.9803955366757	28.0329956150972	31.7254853843689	RANGAP1	22	41245611	41286251	-	5348	protein_coding	Ran GTPase activating protein 1 [Source:HGNC Symbol;Acc:HGNC:9854]	-
ENSG00000137168	28.7759439420025	27.5713362853481	23.4892253659089	27.168425233007	PPIL1	6	36854827	36875024	-	1810	protein_coding	peptidylprolyl isomerase like 1 [Source:HGNC Symbol;Acc:HGNC:9260]	-
ENSG00000064419	24.948435866779	25.7237507049895	27.7224337900695	28.4550058091323	TNPO3	7	128954180	129055173	-	4676	protein_coding	transportin 3 [Source:HGNC Symbol;Acc:HGNC:17103]	-
ENSG00000131828	24.8898931301012	27.2007920810595	26.4445113765577	28.2649218083857	PDHA1	X	19343893	19361705	+	4493	protein_coding	pyruvate dehydrogenase E1 alpha 1 subunit [Source:HGNC Symbol;Acc:HGNC:8806]	-
ENSG00000149357	28.4825765659838	25.4060387225329	26.8228017034439	25.9892241100424	LAMTOR1	11	72085895	72103387	-	2778	protein_coding	late endosomal/lysosomal adaptor, MAPK and MTOR activator 1 [Source:HGNC Symbol;Acc:HGNC:26068]	-
ENSG00000179262	26.6305595815854	29.9298570434661	25.1188265880655	24.8898757478254	RAD23A	19	12945855	12953642	+	2449	protein_coding	RAD23 homolog A, nucleotide excision repair protein [Source:HGNC Symbol;Acc:HGNC:9812]	-
ENSG00000185298	22.0043199993301	25.2487953580114	29.9957167972799	29.2900008373848	CCDC137	17	81666364	81673904	+	2762	protein_coding	coiled-coil domain containing 137 [Source:HGNC Symbol;Acc:HGNC:33451]	-
ENSG00000171222	28.0619823859532	28.9914908367189	27.7376781977732	21.7469065907697	SCAND1	20	35953617	35959472	-	1996	protein_coding	SCAN domain containing 1 [Source:HGNC Symbol;Acc:HGNC:10566]	-
ENSG00000004897	25.9827162051223	22.5841450677652	28.7814673304146	29.1613177053832	CDC27	17	47117703	47189422	-	6824	protein_coding	cell division cycle 27 [Source:HGNC Symbol;Acc:HGNC:1728]	-
ENSG00000141424	30.8092943853112	25.7772399679811	26.5833524158203	23.3256114786706	SLC39A6	18	36108532	36129385	-	3682	protein_coding	solute carrier family 39 member 6 [Source:HGNC Symbol;Acc:HGNC:18607]	-
ENSG00000140961	34.7212356746557	29.3752080638893	21.1486363307394	21.2338107357672	OSGIN1	16	83948282	83966332	+	3460	protein_coding	oxidative stress induced growth inhibitor 1 [Source:HGNC Symbol;Acc:HGNC:30093]	-
ENSG00000126602	26.1491228911632	31.2915386664689	24.0503033258011	24.9598018877135	TRAP1	16	3651639	3717597	-	5227	protein_coding	TNF receptor associated protein 1 [Source:HGNC Symbol;Acc:HGNC:16264]	-
ENSG00000060237	31.1243408525018	27.390022602936	24.6080596340619	23.3080341853389	WNK1	12	752593	911452	+	14370	protein_coding	WNK lysine deficient protein kinase 1 [Source:HGNC Symbol;Acc:HGNC:14540]	-
ENSG00000187244	23.9068052968552	31.0241843930678	24.8097933102677	26.6121012108309	BCAM	19	44809059	44821421	+	5009	protein_coding	basal cell adhesion molecule (Lutheran blood group) [Source:HGNC Symbol;Acc:HGNC:6722]	-
ENSG00000149932	31.6868344537026	29.6387262064314	22.5777179469232	22.0248875531352	TMEM219	16	29940885	29973052	+	2428	protein_coding	transmembrane protein 219 [Source:HGNC Symbol;Acc:HGNC:25201]	-
ENSG00000143162	26.1169358514594	23.3447626465947	29.651070131603	26.8060169441296	CREG1	1	167529117	167553805	-	3286	protein_coding	cellular repressor of E1A stimulated genes 1 [Source:HGNC Symbol;Acc:HGNC:2351]	-
ENSG00000132676	27.0827980803895	26.8747289780953	24.1668789043254	27.6903171851323	DAP3	1	155687960	155739010	+	4588	protein_coding	death associated protein 3 [Source:HGNC Symbol;Acc:HGNC:2673]	-
ENSG00000120694	29.3207252825158	25.0006635521016	26.6733346613895	24.8136549892483	HSPH1	13	31134974	31162388	-	8390	protein_coding	heat shock protein family H (Hsp110) member 1 [Source:HGNC Symbol;Acc:HGNC:16969]	-
ENSG00000111676	22.8349408262611	23.6285588437769	30.232528065554	29.0805250646576	ATN1	12	6924463	6942321	+	4762	protein_coding	atrophin 1 [Source:HGNC Symbol;Acc:HGNC:3033]	-
ENSG00000169738	24.3714638713641	30.9963793067254	24.5700951239572	25.648684116332	DCXR	17	82035136	82037732	-	1902	protein_coding	dicarbonyl and L-xylulose reductase [Source:HGNC Symbol;Acc:HGNC:18985]	-
ENSG00000183688	29.496975891425	33.3687675123395	19.4821785504702	23.2190786338026	RFLNB	17	439978	445939	-	3621	protein_coding	refilin B [Source:HGNC Symbol;Acc:HGNC:28705]	-
ENSG00000113282	30.5426912906445	25.3120039566403	26.0824775515493	23.6271109663663	CLINT1	5	157785743	157859175	-	6368	protein_coding	clathrin interactor 1 [Source:HGNC Symbol;Acc:HGNC:23186]	-
ENSG00000078618	26.1783634111553	24.930309213462	28.0533122720766	26.2270175942885	NRDC	1	51789191	51878937	-	6773	protein_coding	nardilysin convertase [Source:HGNC Symbol;Acc:HGNC:7995]	-
ENSG00000116791	33.2229488607606	29.1910941378253	21.7748251512835	21.0483879033255	CRYZ	1	74705482	74733408	-	4085	protein_coding	crystallin zeta [Source:HGNC Symbol;Acc:HGNC:2419]	-
ENSG00000091317	28.7549309371467	23.7824545848053	26.9913545683077	25.6093739942103	CMTM6	3	32481312	32503408	-	4413	protein_coding	CKLF like MARVEL transmembrane domain containing 6 [Source:HGNC Symbol;Acc:HGNC:19177]	-
ENSG00000139289	19.340715299776	18.1004326351774	35.2598251583899	32.4100071456036	PHLDA1	12	76025447	76033932	-	8069	protein_coding	pleckstrin homology like domain family A member 1 [Source:HGNC Symbol;Acc:HGNC:8933]	-
ENSG00000179967	29.6587936269774	23.4513402762492	25.0835473372396	26.9123197211717	PPP1R14BP3	4	139114930	139115374	-	445	processed_pseudogene	protein phosphatase 1 regulatory inhibitor subunit 14B pseudogene 3 [Source:HGNC Symbol;Acc:HGNC:16330]	-
ENSG00000143420	26.3244790188445	26.4987804579251	26.2724497407151	25.9402418174604	ENSA	1	150600851	150629612	-	5493	protein_coding	endosulfine alpha [Source:HGNC Symbol;Acc:HGNC:3360]	-
ENSG00000099821	25.1041773782696	28.4263698343004	26.7218430389433	24.7078925063618	POLRMT	19	617224	633604	-	5124	protein_coding	RNA polymerase mitochondrial [Source:HGNC Symbol;Acc:HGNC:9200]	-
ENSG00000206503	19.2431143242625	20.7143731134933	30.9740157968039	34.000642503369	HLA-A	6	29941260	29945884	+	2710	protein_coding	major histocompatibility complex, class I, A [Source:HGNC Symbol;Acc:HGNC:4931]	-
ENSG00000187134	49.8303056249828	34.1162624251671	12.8707835745568	8.10324097321854	AKR1C1	10	4963253	4983283	+	8765	protein_coding	aldo-keto reductase family 1 member C1 [Source:HGNC Symbol;Acc:HGNC:384]	-
ENSG00000156411	29.3344882808152	26.1705390717509	24.4198759302234	24.9775469226197	ATP5MPL	14	103912288	103928269	-	3415	protein_coding	ATP synthase membrane subunit 6.8PL [Source:HGNC Symbol;Acc:HGNC:1188]	-
ENSG00000226221	19.6965571219141	30.4884171286042	24.1252565637773	30.5788756276439	RPL26P19	5	56504635	56505072	-	438	processed_pseudogene	ribosomal protein L26 pseudogene 19 [Source:HGNC Symbol;Acc:HGNC:36393]	-
ENSG00000178449	27.3005443576126	24.1072233106137	27.7407357939028	25.6935694452695	COX14	12	50111979	50120457	+	1073	protein_coding	cytochrome c oxidase assembly factor COX14 [Source:HGNC Symbol;Acc:HGNC:28216]	-
ENSG00000182087	25.1871209221652	26.1220999745102	27.2724029881736	26.2294256884837	TMEM259	19	1009648	1021179	-	4031	protein_coding	transmembrane protein 259 [Source:HGNC Symbol;Acc:HGNC:17039]	-
ENSG00000144021	27.2793928567268	28.6496493379434	23.7525892451151	24.9804054176035	CIAO1	2	96266132	96273349	+	4031	protein_coding	cytosolic iron-sulfur assembly component 1 [Source:HGNC Symbol;Acc:HGNC:14280]	-
ENSG00000123143	19.163425963855	26.0395235306179	28.1760593681935	31.1797707751709	PKN1	19	14433053	14471867	+	4606	protein_coding	protein kinase N1 [Source:HGNC Symbol;Acc:HGNC:9405]	-
ENSG00000110057	26.6924657165168	23.6561167625493	29.4889572763824	24.6336611708206	UNC93B1	11	67991104	68004982	-	3548	protein_coding	unc-93 homolog B1, TLR signaling regulator [Source:HGNC Symbol;Acc:HGNC:13481]	-
ENSG00000035687	29.6617534682639	27.1039570275184	22.9915031606434	24.4941151907408	ADSS	1	244408494	244452134	-	3666	protein_coding	adenylosuccinate synthase [Source:HGNC Symbol;Acc:HGNC:292]	-
ENSG00000089280	27.028493810058	20.7830678036609	29.0624066370564	27.3286093767888	FUS	16	31180110	31194871	+	10283	protein_coding	FUS RNA binding protein [Source:HGNC Symbol;Acc:HGNC:4010]	-
ENSG00000124333	29.5955957439529	28.4477267582832	22.637789132512	23.3685749512941	VAMP7	X	155881293	155943769	+	2667	protein_coding	vesicle associated membrane protein 7 [Source:HGNC Symbol;Acc:HGNC:11486]	-
ENSG00000160606	25.1435677102586	27.3514615904972	25.9211537149727	25.5407084761785	TLCD1	17	28724348	28727935	-	1311	protein_coding	TLC domain containing 1 [Source:HGNC Symbol;Acc:HGNC:25177]	-
ENSG00000174574	24.6861470984761	25.0091780634636	27.2029743942643	26.9820506197933	AKIRIN1	1	38991223	39006059	+	2741	protein_coding	akirin 1 [Source:HGNC Symbol;Acc:HGNC:25744]	-
ENSG00000023191	24.7257655972944	27.962370501968	25.4977890857496	25.6074677891347	RNH1	11	494512	507300	-	7374	protein_coding	ribonuclease/angiogenin inhibitor 1 [Source:HGNC Symbol;Acc:HGNC:10074]	-
ENSG00000120802	28.2459489875757	24.0647070795937	24.6518496827422	26.7759227718632	TMPO	12	98515512	98550379	+	8593	protein_coding	thymopoietin [Source:HGNC Symbol;Acc:HGNC:11875]	-
ENSG00000185033	17.5059014415724	18.2841533495265	32.9055373437928	35.0389945584119	SEMA4B	15	90160604	90229679	+	7006	protein_coding	semaphorin 4B [Source:HGNC Symbol;Acc:HGNC:10730]	-
ENSG00000168883	27.2056538015803	25.242605861633	24.7169698545052	26.5558476683501	USP39	2	85602856	85649282	+	3952	protein_coding	ubiquitin specific peptidase 39 [Source:HGNC Symbol;Acc:HGNC:20071]	-
ENSG00000122359	24.8964156030544	27.7651242371922	25.489574921296	25.5575971971444	ANXA11	10	80150889	80205572	-	8513	protein_coding	annexin A11 [Source:HGNC Symbol;Acc:HGNC:535]	-
ENSG00000122203	25.0200609298419	26.0926348855524	26.783984139697	25.7880066472478	KIAA1191	5	176346061	176361968	-	3973	protein_coding	KIAA1191 [Source:HGNC Symbol;Acc:HGNC:29209]	-
ENSG00000116857	23.9600333052428	25.1148065694427	26.0530031273305	28.51736494196	TMEM9	1	201134772	201171574	-	3915	protein_coding	transmembrane protein 9 [Source:HGNC Symbol;Acc:HGNC:18823]	-
ENSG00000022840	23.8094207793777	23.5371565967095	28.9382820672321	27.3475418617466	RNF10	12	120533480	120577594	+	5911	protein_coding	ring finger protein 10 [Source:HGNC Symbol;Acc:HGNC:10055]	-
ENSG00000144118	31.3844954291111	29.9468656751288	19.7417604505174	22.537501563116	RALB	2	120240064	120294713	+	2915	protein_coding	RAS like proto-oncogene B [Source:HGNC Symbol;Acc:HGNC:9840]	-
ENSG00000100216	25.211839998923	29.255521757726	23.616110844099	25.5228229094051	TOMM22	22	38681948	38685421	+	2191	protein_coding	translocase of outer mitochondrial membrane 22 [Source:HGNC Symbol;Acc:HGNC:18002]	-
ENSG00000171603	22.9747040996056	22.0533301162667	30.4397260104442	28.1264652847648	CLSTN1	1	9729026	9824526	-	5683	protein_coding	calsyntenin 1 [Source:HGNC Symbol;Acc:HGNC:17447]	-
ENSG00000178252	22.5043175018074	23.8995825219739	27.9755958506194	29.2054420478922	WDR6	3	49007062	49015953	+	5304	protein_coding	WD repeat domain 6 [Source:HGNC Symbol;Acc:HGNC:12758]	-
ENSG00000123136	26.0207688396033	22.3853439512415	27.117375935284	28.0559788861935	DDX39A	19	14408819	14419383	-	3840	protein_coding	DExD-box helicase 39A [Source:HGNC Symbol;Acc:HGNC:17821]	-
ENSG00000101150	24.5235908188355	25.7199380457197	25.7560281807315	27.5336270684558	TPD52L2	20	63865228	63891545	+	4694	protein_coding	tumor protein D52 like 2 [Source:HGNC Symbol;Acc:HGNC:12007]	-
ENSG00000087365	26.7515900733327	26.1912985858162	25.0859374659633	25.4962625444813	SF3B2	11	66050729	66069308	+	9795	protein_coding	splicing factor 3b subunit 2 [Source:HGNC Symbol;Acc:HGNC:10769]	-
ENSG00000196365	23.9926317920132	30.0839034854165	24.6438658847337	24.782037852287	LONP1	19	5691834	5720572	-	5085	protein_coding	lon peptidase 1, mitochondrial [Source:HGNC Symbol;Acc:HGNC:9479]	-
ENSG00000196656	20.1676310469662	30.9863537938907	21.6170704919281	30.7227477449668	AC004057.1	4	113214046	113217170	-	498	transcribed_processed_pseudogene	ribosomal protein S26 (RPS26) pseudogene	-
ENSG00000197063	25.7401799114834	23.7725288038475	27.6369648933404	26.2199940359527	MAFG	17	81918270	81927714	-	5220	protein_coding	MAF bZIP transcription factor G [Source:HGNC Symbol;Acc:HGNC:6781]	TF_bZIP
ENSG00000159069	27.3402683969203	30.8130102260921	22.0131524797026	23.1781568259041	FBXW5	9	136940435	136944696	-	3252	protein_coding	F-box and WD repeat domain containing 5 [Source:HGNC Symbol;Acc:HGNC:13613]	-
ENSG00000099812	29.8029341055192	28.3480375040068	23.9350828300255	21.1776146318948	MISP	19	751126	764318	+	2966	protein_coding	mitotic spindle positioning [Source:HGNC Symbol;Acc:HGNC:27000]	-
ENSG00000126461	21.17730880725	23.446257182824	29.6916349595671	28.8689250203049	SCAF1	19	49642125	49658642	+	4548	protein_coding	SR-related CTD associated factor 1 [Source:HGNC Symbol;Acc:HGNC:30403]	-
ENSG00000174744	25.9932390543979	24.3163519904508	27.2715120249783	25.5296295492748	BRMS1	11	66337333	66345125	-	2514	protein_coding	BRMS1, transcriptional repressor and anoikis regulator [Source:HGNC Symbol;Acc:HGNC:17262]	-
ENSG00000079257	17.8075891159382	16.2122878847715	42.122050908973	26.943360037828	LXN	3	158645822	158672693	-	1504	protein_coding	latexin [Source:HGNC Symbol;Acc:HGNC:13347]	-
ENSG00000002586	26.6070859050311	28.2033030923683	24.8452400199748	23.4058285522894	CD99	X	2691133	2741309	+	4912	protein_coding	CD99 molecule (Xg blood group) [Source:HGNC Symbol;Acc:HGNC:7082]	-
ENSG00000116741	44.5692951754124	41.1764950798055	8.85210937942491	8.44233054970313	RGS2	1	192809039	192812283	+	2096	protein_coding	regulator of G protein signaling 2 [Source:HGNC Symbol;Acc:HGNC:9998]	-
ENSG00000103035	28.5016412995158	27.2926969098688	23.7184978430557	23.5131009081848	PSMD7	16	74296775	74306288	+	2740	protein_coding	proteasome 26S subunit, non-ATPase 7 [Source:HGNC Symbol;Acc:HGNC:9565]	-
ENSG00000169727	24.9052537048965	25.5772474612703	26.4611840268112	26.03310393108	GPS1	17	82050691	82057470	+	6155	protein_coding	G protein pathway suppressor 1 [Source:HGNC Symbol;Acc:HGNC:4549]	-
ENSG00000100266	32.0916807334118	29.8013751615916	20.2730828181314	20.7376316466172	PACSIN2	22	42835412	43015145	-	4554	protein_coding	protein kinase C and casein kinase substrate in neurons 2 [Source:HGNC Symbol;Acc:HGNC:8571]	-
ENSG00000180891	22.1415280954106	21.727545288988	31.0805505997731	27.8459238128921	CUEDC1	17	57861243	57955323	-	5577	protein_coding	CUE domain containing 1 [Source:HGNC Symbol;Acc:HGNC:31350]	-
ENSG00000197170	24.5570668354106	21.6406122920743	27.4314538271625	29.1248073733011	PSMD12	17	67337916	67366627	-	5364	protein_coding	proteasome 26S subunit, non-ATPase 12 [Source:HGNC Symbol;Acc:HGNC:9557]	-
ENSG00000139684	26.5400058174209	27.3689547233194	22.0406440090473	26.7044807573547	ESD	13	46771256	46797232	-	3401	protein_coding	esterase D [Source:HGNC Symbol;Acc:HGNC:3465]	-
ENSG00000065809	33.5068855184778	27.9673347377449	22.9000386575055	18.2670369985502	FAM107B	10	14518557	14774897	-	7019	protein_coding	family with sequence similarity 107 member B [Source:HGNC Symbol;Acc:HGNC:23726]	-
ENSG00000104331	30.5204926806258	26.1037164930078	24.4259419160172	21.5635010584816	IMPAD1	8	56957933	56993844	-	7594	protein_coding	inositol monophosphatase domain containing 1 [Source:HGNC Symbol;Acc:HGNC:26019]	-
ENSG00000161179	22.6105306589178	28.3388156928931	24.0128964949849	27.6178028888793	YDJC	22	21628089	21630064	-	1754	protein_coding	YdjC chitooligosaccharide deacetylase homolog [Source:HGNC Symbol;Acc:HGNC:27158]	-
ENSG00000065150	25.1640215580091	25.0491285469754	25.258822943468	27.0968922367164	IPO5	13	97953658	98024297	+	9671	protein_coding	importin 5 [Source:HGNC Symbol;Acc:HGNC:6402]	-
ENSG00000135900	31.343519709126	27.1345362054691	22.8181834892387	21.2528523086449	MRPL44	2	223957404	223967714	+	1748	protein_coding	mitochondrial ribosomal protein L44 [Source:HGNC Symbol;Acc:HGNC:16650]	-
ENSG00000102978	32.8279185297585	29.8009230976953	20.6748981430881	19.2176489644694	POLR2C	16	57462387	57472010	+	3940	protein_coding	RNA polymerase II subunit C [Source:HGNC Symbol;Acc:HGNC:9189]	-
ENSG00000196839	23.6350645378736	32.880168598534	20.1256671338443	25.863350107859	ADA	20	44619522	44652233	-	2852	protein_coding	adenosine deaminase [Source:HGNC Symbol;Acc:HGNC:186]	-
ENSG00000154174	28.5753943550968	24.0179528585908	25.5830142967795	24.3092073640574	TOMM70	3	100363431	100401398	-	5387	protein_coding	translocase of outer mitochondrial membrane 70 [Source:HGNC Symbol;Acc:HGNC:11985]	-
ENSG00000141349	23.8795005341526	27.1149581470169	24.2979526077733	27.0776562384566	G6PC3	17	44070735	44076344	+	4551	protein_coding	glucose-6-phosphatase catalytic subunit 3 [Source:HGNC Symbol;Acc:HGNC:24861]	-
ENSG00000100219	38.0802110815042	24.533487336584	22.6749671716705	17.047202010316	XBP1	22	28794555	28800597	-	3028	protein_coding	X-box binding protein 1 [Source:HGNC Symbol;Acc:HGNC:12801]	TF_bZIP
ENSG00000115275	23.1190603115124	26.068088149697	26.3828278088126	26.7457421226789	MOGS	2	74461057	74465410	-	3584	protein_coding	mannosyl-oligosaccharide glucosidase [Source:HGNC Symbol;Acc:HGNC:24862]	-
ENSG00000108883	25.994525063305	24.9368641070526	25.1658562947136	26.1910933747124	EFTUD2	17	44849943	44899662	-	10375	protein_coding	elongation factor Tu GTP binding domain containing 2 [Source:HGNC Symbol;Acc:HGNC:30858]	-
ENSG00000171208	27.874746423109	28.7194015431269	21.1210852558352	24.5551268071837	NETO2	16	47077703	47143997	-	7481	protein_coding	neuropilin and tolloid like 2 [Source:HGNC Symbol;Acc:HGNC:14644]	-
ENSG00000104756	26.9834401565662	25.5927411132924	25.9310478288124	23.7102891213351	KCTD9	8	25427847	25458476	-	4383	protein_coding	potassium channel tetramerization domain containing 9 [Source:HGNC Symbol;Acc:HGNC:22401]	-
ENSG00000198231	24.3063712884976	24.1055247361729	26.3098410126921	27.4496263446534	DDX42	17	63773603	63819317	+	8521	protein_coding	DEAD-box helicase 42 [Source:HGNC Symbol;Acc:HGNC:18676]	-
ENSG00000006744	24.0478553873353	24.0162555350522	27.4514728601464	26.6325538205306	ELAC2	17	12992391	13018187	-	6345	protein_coding	elaC ribonuclease Z 2 [Source:HGNC Symbol;Acc:HGNC:14198]	-
ENSG00000136485	20.8663902086578	23.0332198634166	28.8754760412533	29.3512395594554	DCAF7	17	63550461	63594266	+	6575	protein_coding	DDB1 and CUL4 associated factor 7 [Source:HGNC Symbol;Acc:HGNC:30915]	-
ENSG00000107341	25.1837463216207	25.2453238271698	27.4040233946571	24.2428548187176	UBE2R2	9	33817567	33920404	+	4075	protein_coding	ubiquitin conjugating enzyme E2 R2 [Source:HGNC Symbol;Acc:HGNC:19907]	-
ENSG00000055917	29.865608401236	24.9137778832337	24.4564786241498	22.7175265240687	PUM2	2	20248691	20352234	-	6978	protein_coding	pumilio RNA binding family member 2 [Source:HGNC Symbol;Acc:HGNC:14958]	-
ENSG00000188986	24.3398478137104	28.8357997731694	24.9519418710192	23.8247782829861	NELFB	9	137255173	137273546	+	2698	protein_coding	negative elongation factor complex member B [Source:HGNC Symbol;Acc:HGNC:24324]	-
ENSG00000119383	28.0580594620409	26.892884895238	24.3902510924791	22.4938616788723	PTPA	9	129110950	129148946	+	5624	protein_coding	protein phosphatase 2 phosphatase activator [Source:HGNC Symbol;Acc:HGNC:9308]	-
ENSG00000111371	27.8481998107568	23.4825249050767	25.9813065174685	24.5164330940134	SLC38A1	12	46183063	46270017	-	10015	protein_coding	solute carrier family 38 member 1 [Source:HGNC Symbol;Acc:HGNC:13447]	-
ENSG00000104131	26.3973338598366	22.9725001173775	25.5889692578516	26.8504345364148	EIF3J	15	44537057	44563029	+	3195	protein_coding	eukaryotic translation initiation factor 3 subunit J [Source:HGNC Symbol;Acc:HGNC:3270]	-
ENSG00000210100	19.5943037429554	22.9375015820997	29.4782171444726	29.7539932321029	MT-TI	MT	4263	4331	+	69	Mt_tRNA	mitochondrially encoded tRNA isoleucine [Source:HGNC Symbol;Acc:HGNC:7488]	-
ENSG00000205544	28.7757930094564	28.33223487057	23.0155245597579	21.5023553838383	TMEM256	17	7402975	7404137	-	707	protein_coding	transmembrane protein 256 [Source:HGNC Symbol;Acc:HGNC:28618]	-
ENSG00000100934	26.7457630328661	23.1674856148716	26.7154656967642	24.8041813579162	SEC23A	14	39031919	39109646	-	8945	protein_coding	Sec23 homolog A, coat complex II component [Source:HGNC Symbol;Acc:HGNC:10701]	-
ENSG00000121691	28.1556031897382	25.5698833792654	25.0259429047907	22.6570797648039	CAT	11	34438925	34472062	+	3590	protein_coding	catalase [Source:HGNC Symbol;Acc:HGNC:1516]	-
ENSG00000007202	24.2187958491704	21.7651679874325	27.3000981616767	28.010960168912	KIAA0100	17	28614440	28645454	-	9235	protein_coding	KIAA0100 [Source:HGNC Symbol;Acc:HGNC:28960]	-
ENSG00000255112	24.1166301845188	21.3447759995018	29.0283243771855	26.6015563965377	CHMP1B	18	11851396	11854449	+	3054	protein_coding	charged multivesicular body protein 1B [Source:HGNC Symbol;Acc:HGNC:24287]	-
ENSG00000141504	28.2133440555901	24.2628996688012	24.9105222592388	23.6821192980323	SAT2	17	7626234	7627876	-	1643	protein_coding	spermidine/spermine N1-acetyltransferase family member 2 [Source:HGNC Symbol;Acc:HGNC:23160]	-
ENSG00000125107	27.5038362843432	25.2353865990887	24.1694057720169	24.1299777534137	CNOT1	16	58519951	58629886	-	10852	protein_coding	CCR4-NOT transcription complex subunit 1 [Source:HGNC Symbol;Acc:HGNC:7877]	-
ENSG00000007168	27.2592589275382	23.5214701358983	25.2779248529383	24.9430085646716	PAFAH1B1	17	2593210	2685615	+	8127	protein_coding	platelet activating factor acetylhydrolase 1b regulatory subunit 1 [Source:HGNC Symbol;Acc:HGNC:8574]	-
ENSG00000152082	29.9381837275286	28.7488882174405	20.4725356479673	21.8418432018267	MZT2B	2	130181737	130190729	+	1815	protein_coding	mitotic spindle organizing protein 2B [Source:HGNC Symbol;Acc:HGNC:25886]	-
ENSG00000130935	24.8891786442451	22.0692237035443	26.6837566659184	27.3396547797268	NOL11	17	67717833	67744531	+	4713	protein_coding	nucleolar protein 11 [Source:HGNC Symbol;Acc:HGNC:24557]	-
ENSG00000136718	25.479047276517	28.8478737360731	22.3828197189614	24.2065639245006	IMP4	2	130342225	130347810	+	3861	protein_coding	IMP4, U3 small nucleolar ribonucleoprotein [Source:HGNC Symbol;Acc:HGNC:30856]	-
ENSG00000182944	23.9730811475646	25.4240080544474	26.0395583199639	25.4774895978881	EWSR1	22	29268009	29300525	+	10326	protein_coding	EWS RNA binding protein 1 [Source:HGNC Symbol;Acc:HGNC:3508]	-
ENSG00000086758	19.3995847455427	19.4904837370006	31.5555259012573	30.4061305241743	HUWE1	X	53532096	53686729	-	17380	protein_coding	HECT, UBA and WWE domain containing 1, E3 ubiquitin protein ligase [Source:HGNC Symbol;Acc:HGNC:30892]	-
ENSG00000175215	24.8202743952478	24.7022287400665	27.1750208685357	24.0006485020228	CTDSP2	12	57819927	57846739	-	5442	protein_coding	CTD small phosphatase 2 [Source:HGNC Symbol;Acc:HGNC:17077]	-
ENSG00000204237	22.0505896764473	31.9319589895961	23.3165507803718	23.371496023163	OXLD1	17	81665036	81666635	-	1600	protein_coding	oxidoreductase like domain containing 1 [Source:HGNC Symbol;Acc:HGNC:27901]	-
ENSG00000071539	25.0291282803273	26.9245838005753	22.1292628730758	26.582781112341	TRIP13	5	892643	919357	+	3560	protein_coding	thyroid hormone receptor interactor 13 [Source:HGNC Symbol;Acc:HGNC:12307]	-
ENSG00000014216	21.6422718631644	25.3548524704025	27.5733413455555	26.0878551051423	CAPN1	11	65180566	65212006	+	7553	protein_coding	calpain 1 [Source:HGNC Symbol;Acc:HGNC:1476]	-
ENSG00000128951	26.7583615271925	26.0756830000712	23.8056260935357	23.9485053232961	DUT	15	48331011	48343373	+	3674	protein_coding	deoxyuridine triphosphatase [Source:HGNC Symbol;Acc:HGNC:3078]	-
ENSG00000070961	35.510418370779	27.1026708590399	20.5378755156344	17.3786227795066	ATP2B1	12	89588049	89709300	-	9493	protein_coding	ATPase plasma membrane Ca2+ transporting 1 [Source:HGNC Symbol;Acc:HGNC:814]	-
ENSG00000198618	29.4757684532582	22.6438739263047	25.1036947648197	23.2629112318119	PPIAP22	21	18857779	18858276	+	498	processed_pseudogene	peptidylprolyl isomerase A pseudogene 22 [Source:HGNC Symbol;Acc:HGNC:17236]	-
ENSG00000146072	24.5705483374807	26.8000300995583	25.3913256803978	23.7133355161159	TNFRSF21	6	47231532	47309905	-	3595	protein_coding	TNF receptor superfamily member 21 [Source:HGNC Symbol;Acc:HGNC:13469]	-
ENSG00000118363	30.2259548013397	18.5927314918032	28.0655715616303	23.5883854077539	SPCS2	11	74949247	74979031	+	2982	protein_coding	signal peptidase complex subunit 2 [Source:HGNC Symbol;Acc:HGNC:28962]	-
ENSG00000180198	26.3287657216299	25.9634244012468	23.3119572912504	24.8682423592976	RCC1	1	28505943	28539300	+	3888	protein_coding	regulator of chromosome condensation 1 [Source:HGNC Symbol;Acc:HGNC:1913]	-
ENSG00000125505	20.8764706869389	23.0004854388391	27.4765645202191	29.1146406078519	MBOAT7	19	54173412	54189882	-	5292	protein_coding	membrane bound O-acyltransferase domain containing 7 [Source:HGNC Symbol;Acc:HGNC:15505]	-
ENSG00000131100	27.2598212542094	25.6225889404028	24.3723782699364	23.0102488133697	ATP6V1E1	22	17592136	17628818	-	3212	protein_coding	ATPase H+ transporting V1 subunit E1 [Source:HGNC Symbol;Acc:HGNC:857]	-
ENSG00000135766	22.6331450293715	20.0422931924527	30.2506391638861	27.2835137035894	EGLN1	1	231363751	231425044	-	7265	protein_coding	egl-9 family hypoxia inducible factor 1 [Source:HGNC Symbol;Acc:HGNC:1232]	-
ENSG00000134248	29.5485288796614	26.3035655312944	22.0418229248855	22.3119349823169	LAMTOR5	1	110401249	110407942	-	2388	protein_coding	late endosomal/lysosomal adaptor, MAPK and MTOR activator 5 [Source:HGNC Symbol;Acc:HGNC:17955]	-
ENSG00000100410	26.7429947788468	23.9085147437103	24.2625491796789	25.2521744758749	PHF5A	22	41459717	41468725	-	1235	protein_coding	PHD finger protein 5A [Source:HGNC Symbol;Acc:HGNC:18000]	-
ENSG00000137504	27.4026655991512	24.468344772081	25.102304002114	23.1065331624131	CREBZF	11	85659708	85682908	-	5587	protein_coding	CREB/ATF bZIP transcription factor [Source:HGNC Symbol;Acc:HGNC:24905]	TF_bZIP
ENSG00000101003	25.2429074592752	26.2370933242518	22.8048442223139	25.7625529263495	GINS1	20	25407727	25452628	+	4068	protein_coding	GINS complex subunit 1 [Source:HGNC Symbol;Acc:HGNC:28980]	-
ENSG00000120063	24.6096952490382	23.963964889454	25.9906526323594	25.4367994089048	GNA13	17	65010715	65056839	-	5104	protein_coding	G protein subunit alpha 13 [Source:HGNC Symbol;Acc:HGNC:4381]	-
ENSG00000172893	25.288225386942	24.6938263539322	26.8798616299909	23.0542358961517	DHCR7	11	71428193	71452868	-	4160	protein_coding	7-dehydrocholesterol reductase [Source:HGNC Symbol;Acc:HGNC:2860]	-
ENSG00000049860	23.7983312453911	23.2409413695331	27.2182588083232	25.6514838886875	HEXB	5	74640023	74722647	+	5067	protein_coding	hexosaminidase subunit beta [Source:HGNC Symbol;Acc:HGNC:4879]	-
ENSG00000107175	18.6411389035713	18.9207268042569	30.0317153195831	32.210970377611	CREB3	9	35732335	35737004	+	1903	protein_coding	cAMP responsive element binding protein 3 [Source:HGNC Symbol;Acc:HGNC:2347]	TF_bZIP
ENSG00000103591	25.2956465673471	23.4326954918098	24.3712580665332	26.6278888408652	AAGAB	15	67201033	67255195	-	3833	protein_coding	alpha and gamma adaptin binding protein [Source:HGNC Symbol;Acc:HGNC:25662]	-
ENSG00000131778	25.7258150910916	28.142984460213	22.9973794817497	22.7901587463733	CHD1L	1	147242641	147295766	+	3376	protein_coding	chromodomain helicase DNA binding protein 1 like [Source:HGNC Symbol;Acc:HGNC:1916]	-
ENSG00000182628	24.6235913618588	23.5197283088451	25.0412279258772	26.4283404216714	SKA2	17	59109951	59155269	-	3148	protein_coding	spindle and kinetochore associated complex subunit 2 [Source:HGNC Symbol;Acc:HGNC:28006]	-
ENSG00000126756	22.2200890738698	24.2719087286448	26.2216905953412	26.8986220852455	UXT	X	47651798	47659161	-	1243	protein_coding	ubiquitously expressed prefoldin like chaperone [Source:HGNC Symbol;Acc:HGNC:12641]	-
ENSG00000137692	26.1690982677975	23.8275947041551	23.2873686141887	26.3097809903196	DCUN1D5	11	103062076	103092215	-	1700	protein_coding	defective in cullin neddylation 1 domain containing 5 [Source:HGNC Symbol;Acc:HGNC:28409]	-
ENSG00000117335	28.7453411954532	23.7582620476024	24.3718674533642	22.6613296935001	CD46	1	207752057	207795513	+	8708	protein_coding	CD46 molecule [Source:HGNC Symbol;Acc:HGNC:6953]	-
ENSG00000136261	21.6772591030066	20.7857406344275	28.2593658434849	28.7656369382301	BZW2	7	16646131	16706523	+	3662	protein_coding	basic leucine zipper and W2 domains 2 [Source:HGNC Symbol;Acc:HGNC:18808]	-
ENSG00000115091	26.6309501281963	23.8490097965805	24.1151888513107	24.7876449077423	ACTR3	2	113889960	113962596	+	12049	protein_coding	ARP3 actin related protein 3 homolog [Source:HGNC Symbol;Acc:HGNC:170]	-
ENSG00000163541	29.5018295005927	28.6183597084176	19.6424711203677	21.5667360116634	SUCLG1	2	84423523	84460045	-	4286	protein_coding	succinate-CoA ligase alpha subunit [Source:HGNC Symbol;Acc:HGNC:11449]	-
ENSG00000104320	30.4754809584228	26.4970340675041	21.7747501861407	20.5420072322398	NBN	8	89933336	90003228	-	6156	protein_coding	nibrin [Source:HGNC Symbol;Acc:HGNC:7652]	-
ENSG00000079459	29.9257870149042	30.2344446675817	20.1700266266192	18.9249255025192	FDFT1	8	11795573	11839309	+	5202	protein_coding	farnesyl-diphosphate farnesyltransferase 1 [Source:HGNC Symbol;Acc:HGNC:3629]	-
ENSG00000232388	27.9689183403544	26.6213677429543	22.952384987073	21.680619190267	SMIM26	20	18567347	18569563	+	1098	protein_coding	small integral membrane protein 26 [Source:HGNC Symbol;Acc:HGNC:43430]	-
ENSG00000100462	23.8992535784426	23.3671248901434	25.2698873132923	26.6754866184884	PRMT5	14	22920511	22929585	-	3467	protein_coding	protein arginine methyltransferase 5 [Source:HGNC Symbol;Acc:HGNC:10894]	-
ENSG00000108691	5.4785684540978	8.99027925019702	37.5944472203934	47.1340322222692	CCL2	17	34255218	34257203	+	1986	protein_coding	C-C motif chemokine ligand 2 [Source:HGNC Symbol;Acc:HGNC:10618]	-
ENSG00000154723	27.9836416786324	23.4585213729926	23.5542790191319	24.1895533398395	ATP5PF	21	25716503	25735673	-	2043	protein_coding	ATP synthase peripheral stalk subunit F6 [Source:HGNC Symbol;Acc:HGNC:847]	-
ENSG00000161800	24.8227369840554	23.908300536819	23.0303028017177	27.420300267434	RACGAP1	12	49976923	50033136	-	4487	protein_coding	Rac GTPase activating protein 1 [Source:HGNC Symbol;Acc:HGNC:9804]	-
ENSG00000126787	26.5987577982501	23.4279415830327	22.8364178018252	26.3136624084291	DLGAP5	14	55148112	55191678	-	3667	protein_coding	DLG associated protein 5 [Source:HGNC Symbol;Acc:HGNC:16864]	-
ENSG00000147533	29.4842338167037	27.6282623770445	21.5764019330227	20.4496422476674	GOLGA7	8	41490396	41510980	+	2474	protein_coding	golgin A7 [Source:HGNC Symbol;Acc:HGNC:24876]	-
ENSG00000174695	28.5177079914791	23.4799188146532	24.1882579971171	22.8870875289551	TMEM167A	5	83052846	83077863	-	4908	protein_coding	transmembrane protein 167A [Source:HGNC Symbol;Acc:HGNC:28330]	-
ENSG00000102158	29.3171867896449	23.4884415464425	25.3558332046282	20.8917898650633	MAGT1	X	77826364	77895593	-	4862	protein_coding	magnesium transporter 1 [Source:HGNC Symbol;Acc:HGNC:28880]	-
ENSG00000113719	23.1816334573457	25.2069782862166	25.0241357713781	25.5522747188873	ERGIC1	5	172834275	172952685	+	14139	protein_coding	endoplasmic reticulum-golgi intermediate compartment 1 [Source:HGNC Symbol;Acc:HGNC:29205]	-
ENSG00000197713	29.2293221690059	25.7827091356715	21.5792258965105	22.3311841392965	RPE	2	210002565	210022259	+	3522	protein_coding	ribulose-5-phosphate-3-epimerase [Source:HGNC Symbol;Acc:HGNC:10293]	-
ENSG00000237190	25.8331275056527	28.4593264951923	22.2212977441633	22.3959340065202	CDKN2AIPNL	5	134402087	134411898	-	1757	protein_coding	CDKN2A interacting protein N-terminal like [Source:HGNC Symbol;Acc:HGNC:30545]	-
ENSG00000186591	22.1468447942444	21.6074095496185	28.7069406874533	26.1809125879323	UBE2H	7	129830732	129952949	-	6503	protein_coding	ubiquitin conjugating enzyme E2 H [Source:HGNC Symbol;Acc:HGNC:12484]	-
ENSG00000071794	28.2897174676264	26.2566140340164	21.873060549528	22.2093012231326	HLTF	3	149030127	149086554	-	6024	protein_coding	helicase like transcription factor [Source:HGNC Symbol;Acc:HGNC:11099]	-
ENSG00000188725	27.5219402570661	23.3684729416543	23.1992665534584	24.5338395463243	SMIM15	5	61157709	61162474	-	2889	protein_coding	small integral membrane protein 15 [Source:HGNC Symbol;Acc:HGNC:33861]	-
ENSG00000119203	28.1337156535229	27.0325059272988	22.1394231849892	21.2957076224007	CPSF3	2	9423568	9473101	+	3769	protein_coding	cleavage and polyadenylation specific factor 3 [Source:HGNC Symbol;Acc:HGNC:2326]	-
ENSG00000106554	25.2980131797175	25.1479042332846	24.2259651470633	23.9274382146978	CHCHD3	7	132784868	133082088	-	3428	protein_coding	coiled-coil-helix-coiled-coil-helix domain containing 3 [Source:HGNC Symbol;Acc:HGNC:21906]	-
ENSG00000204469	20.2220093592958	23.8477511049083	26.2280921582642	28.2939234443165	PRRC2A	6	31620720	31637771	+	9115	protein_coding	proline rich coiled-coil 2A [Source:HGNC Symbol;Acc:HGNC:13918]	-
ENSG00000164897	24.339657389005	25.0871773460206	25.0646425855751	23.9897532892395	TMUB1	7	151081080	151083546	-	2005	protein_coding	transmembrane and ubiquitin like domain containing 1 [Source:HGNC Symbol;Acc:HGNC:21709]	-
ENSG00000156599	23.2906320205453	22.319860025177	26.4816466970202	26.3450811322009	ZDHHC5	11	57667747	57701187	+	5429	protein_coding	zinc finger DHHC-type containing 5 [Source:HGNC Symbol;Acc:HGNC:18472]	-
ENSG00000188976	23.5487418000731	26.1537055833856	24.1465434285636	24.5863923132939	NOC2L	1	944204	959309	-	5539	protein_coding	NOC2 like nucleolar associated transcriptional repressor [Source:HGNC Symbol;Acc:HGNC:24517]	-
ENSG00000184752	25.3623238923968	27.9313842870868	22.8778535879154	22.2458230390984	NDUFA12	12	94897055	95003770	-	1815	protein_coding	NADH:ubiquinone oxidoreductase subunit A12 [Source:HGNC Symbol;Acc:HGNC:23987]	-
ENSG00000155366	25.6054658715043	26.2889009063276	22.0706432622844	24.4407801549417	RHOC	1	112701106	112707434	-	4028	protein_coding	ras homolog family member C [Source:HGNC Symbol;Acc:HGNC:669]	-
ENSG00000169217	22.3704911120872	25.2603947692546	25.5082915643184	25.1857283971411	CD2BP2	16	30350766	30355361	-	3773	protein_coding	CD2 cytoplasmic tail binding protein 2 [Source:HGNC Symbol;Acc:HGNC:1656]	-
ENSG00000164120	33.7102218103167	26.5319872986923	19.2552683431954	18.7339530288737	HPGD	4	174490177	174523154	-	5529	protein_coding	15-hydroxyprostaglandin dehydrogenase [Source:HGNC Symbol;Acc:HGNC:5154]	-
ENSG00000176087	23.156777915177	26.075693038767	23.7011707151299	25.1758868908969	SLC35A4	5	140564456	140569103	+	4023	protein_coding	solute carrier family 35 member A4 [Source:HGNC Symbol;Acc:HGNC:20753]	-
ENSG00000158417	27.547643030658	25.7490404510206	22.7186291851148	22.0255362451739	EIF5B	2	99337353	99401326	+	7883	protein_coding	eukaryotic translation initiation factor 5B [Source:HGNC Symbol;Acc:HGNC:30793]	-
ENSG00000108262	22.6448454918587	24.9884184965196	24.976516288363	25.4166764344203	GIT1	17	29573469	29594054	-	5635	protein_coding	GIT ArfGAP 1 [Source:HGNC Symbol;Acc:HGNC:4272]	-
ENSG00000109790	24.7687714804516	24.5564258955039	24.9977249357747	23.6045481745238	KLHL5	4	39045039	39126857	+	5144	protein_coding	kelch like family member 5 [Source:HGNC Symbol;Acc:HGNC:6356]	-
ENSG00000132635	22.8813447504238	27.5288599255371	23.3320206941836	24.1797722506813	PCED1A	20	2835314	2841190	-	2341	protein_coding	PC-esterase domain containing 1A [Source:HGNC Symbol;Acc:HGNC:16212]	-
ENSG00000167986	24.0079883833041	23.3680421863927	25.3951786963525	25.1065505104168	DDB1	11	61299451	61342596	-	13950	protein_coding	damage specific DNA binding protein 1 [Source:HGNC Symbol;Acc:HGNC:2717]	-
ENSG00000179604	20.2260354108929	19.7460588346352	29.6449311112836	28.2238048443924	CDC42EP4	17	73283624	73312175	-	5007	protein_coding	CDC42 effector protein 4 [Source:HGNC Symbol;Acc:HGNC:17147]	-
ENSG00000161677	21.0493629093742	23.9127999072963	26.5087405229501	26.2811030992371	JOSD2	19	50505998	50511353	-	1514	protein_coding	Josephin domain containing 2 [Source:HGNC Symbol;Acc:HGNC:28853]	-
ENSG00000076382	26.8608316426181	22.8856281204625	22.6561762785201	25.3162174558131	SPAG5	17	28577565	28599279	-	5472	protein_coding	sperm associated antigen 5 [Source:HGNC Symbol;Acc:HGNC:13452]	-
ENSG00000122958	26.8360694580938	21.9894798433234	24.5752312244557	24.1871170789998	VPS26A	10	69123512	69172861	+	3565	protein_coding	VPS26, retromer complex component A [Source:HGNC Symbol;Acc:HGNC:12711]	-
ENSG00000137124	21.9365705249976	21.147440419606	26.2593248158755	28.1979206858915	ALDH1B1	9	38392664	38398661	+	3155	protein_coding	aldehyde dehydrogenase 1 family member B1 [Source:HGNC Symbol;Acc:HGNC:407]	-
ENSG00000168036	24.4688822951142	23.1391927431983	24.9608203866092	24.9592271557969	CTNNB1	3	41194741	41260096	+	11927	protein_coding	catenin beta 1 [Source:HGNC Symbol;Acc:HGNC:2514]	-
ENSG00000198728	21.6681094693604	26.0235821040999	25.498309935982	24.3356585198666	LDB1	10	102107560	102120453	-	2790	protein_coding	LIM domain binding 1 [Source:HGNC Symbol;Acc:HGNC:6532]	-
ENSG00000083857	27.8029083337948	26.9934724093557	21.3471595451604	21.3722739736542	FAT1	4	186587783	186726722	-	16177	protein_coding	FAT atypical cadherin 1 [Source:HGNC Symbol;Acc:HGNC:3595]	-
ENSG00000234964	21.9373263069279	27.1108525643984	20.9463103937147	27.5185080263047	FABP5P7	11	59781318	59781722	-	405	processed_pseudogene	fatty acid binding protein 5 pseudogene 7 [Source:HGNC Symbol;Acc:HGNC:31070]	-
ENSG00000145907	22.9792297551594	23.2783354574241	24.5729081922242	26.6512069914598	G3BP1	5	151771045	151812785	+	12406	protein_coding	G3BP stress granule assembly factor 1 [Source:HGNC Symbol;Acc:HGNC:30292]	-
ENSG00000162878	35.6270441413314	34.463778750525	12.9301159768643	14.4216170290051	PKDCC	2	42048020	42058528	+	3925	protein_coding	protein kinase domain containing, cytoplasmic [Source:HGNC Symbol;Acc:HGNC:25123]	-
ENSG00000001497	26.5058747281249	27.7957918477527	20.7528068906284	22.3723441174954	LAS1L	X	65512582	65534775	-	5589	protein_coding	LAS1 like, ribosome biogenesis factor [Source:HGNC Symbol;Acc:HGNC:25726]	-
ENSG00000089351	25.3646222155106	25.4702966385714	23.8447077167019	22.6967729543871	GRAMD1A	19	34994784	35026471	+	5942	protein_coding	GRAM domain containing 1A [Source:HGNC Symbol;Acc:HGNC:29305]	-
ENSG00000086475	23.0832071798441	23.8390285781168	24.702763719683	25.6477322613585	SEPHS1	10	13317424	13348298	-	3888	protein_coding	selenophosphate synthetase 1 [Source:HGNC Symbol;Acc:HGNC:19685]	-
ENSG00000119705	23.8585144939879	25.3404468020032	22.4007232320708	25.657709915602	SLIRP	14	77708071	77761104	+	2631	protein_coding	SRA stem-loop interacting RNA binding protein [Source:HGNC Symbol;Acc:HGNC:20495]	-
ENSG00000039560	26.8346081775515	25.2410054749651	20.8906650565236	24.1323691135693	RAI14	5	34656237	34832627	+	7687	protein_coding	retinoic acid induced 14 [Source:HGNC Symbol;Acc:HGNC:14873]	-
ENSG00000084774	21.450235352357	26.2387505853296	23.1378334011986	26.2226180812221	CAD	2	27217390	27243943	+	8422	protein_coding	carbamoyl-phosphate synthetase 2, aspartate transcarbamylase, and dihydroorotase [Source:HGNC Symbol;Acc:HGNC:1424]	-
ENSG00000048544	23.8607411727012	27.8236106646728	20.7138058258622	24.6261130850265	MRPS10	6	42206801	42217865	-	2110	protein_coding	mitochondrial ribosomal protein S10 [Source:HGNC Symbol;Acc:HGNC:14502]	-
ENSG00000158435	27.3608901409169	25.2798272102789	22.578994050428	21.7563297861649	CNOT11	2	101252802	101270316	+	2786	protein_coding	CCR4-NOT transcription complex subunit 11 [Source:HGNC Symbol;Acc:HGNC:25217]	-
ENSG00000063322	24.7788200210784	22.1565947893193	25.2252622939472	24.7912998181807	MED29	19	39391303	39400637	+	3835	protein_coding	mediator complex subunit 29 [Source:HGNC Symbol;Acc:HGNC:23074]	-
ENSG00000104964	25.008811232515	26.6245815716912	23.4002636081658	21.8297039813484	AES	19	3052910	3063107	-	5298	protein_coding	amino-terminal enhancer of split [Source:HGNC Symbol;Acc:HGNC:307]	-
ENSG00000108592	23.4080070342263	20.9811630843699	25.4996813983345	26.8229590342031	FTSJ3	17	63819433	63830012	-	5212	protein_coding	FtsJ RNA methyltransferase homolog 3 [Source:HGNC Symbol;Acc:HGNC:17136]	-
ENSG00000144043	25.450253942728	23.0924710580175	23.7451039062922	24.3260347082048	TEX261	2	70985938	70994945	-	4260	protein_coding	testis expressed 261 [Source:HGNC Symbol;Acc:HGNC:30712]	-
ENSG00000167645	25.3048891566555	26.084852938397	22.5908169031063	22.5501216211895	YIF1B	19	38305104	38317273	-	3193	protein_coding	Yip1 interacting factor homolog B, membrane trafficking protein [Source:HGNC Symbol;Acc:HGNC:30511]	-
ENSG00000047315	25.6826880008495	21.6325449036951	25.4143484548468	23.7905170665963	POLR2B	4	56977722	57031168	+	5901	protein_coding	RNA polymerase II subunit B [Source:HGNC Symbol;Acc:HGNC:9188]	-
ENSG00000188483	28.2603200424034	27.8765523193002	22.3069726969504	18.0668843343796	IER5L	9	129175552	129178262	-	2711	protein_coding	immediate early response 5 like [Source:HGNC Symbol;Acc:HGNC:23679]	-
ENSG00000132294	25.6195329466549	24.2226929049107	22.8795340677207	23.7111457627093	EFR3A	8	131904088	132013642	+	6197	protein_coding	EFR3 homolog A [Source:HGNC Symbol;Acc:HGNC:28970]	-
ENSG00000226479	25.9821229493637	27.2244921039184	22.4884811384518	20.6444881646621	TMEM185B	2	120221278	120223408	-	2131	protein_coding	transmembrane protein 185B [Source:HGNC Symbol;Acc:HGNC:18896]	-
ENSG00000134970	26.9660692754232	20.2205209440043	26.2954249367207	22.7712250647479	TMED7	5	115613508	115632992	-	3894	protein_coding	transmembrane p24 trafficking protein 7 [Source:HGNC Symbol;Acc:HGNC:24253]	-
ENSG00000123684	29.552904304212	25.8846049274217	21.0188540064336	19.7937264898414	LPGAT1	1	211743457	211830772	-	8799	protein_coding	lysophosphatidylglycerol acyltransferase 1 [Source:HGNC Symbol;Acc:HGNC:28985]	-
ENSG00000136463	23.6667267609297	27.0689146977848	22.7368782482189	22.7410109951379	TACO1	17	63600872	63608365	+	2315	protein_coding	translational activator of cytochrome c oxidase I [Source:HGNC Symbol;Acc:HGNC:24316]	-
ENSG00000063660	24.1182801683931	28.8131242537114	20.9904687974234	22.2502621054503	GPC1	2	240435671	240468078	+	6516	protein_coding	glypican 1 [Source:HGNC Symbol;Acc:HGNC:4449]	-
ENSG00000174307	19.5728950527145	24.1463254584986	26.5912957247369	25.8427369515922	PHLDA3	1	201464383	201469237	-	3138	protein_coding	pleckstrin homology like domain family A member 3 [Source:HGNC Symbol;Acc:HGNC:8934]	-
ENSG00000119673	23.8100443369266	25.4012101920136	24.1310783298386	22.7555612976222	ACOT2	14	73567620	73575658	+	2393	protein_coding	acyl-CoA thioesterase 2 [Source:HGNC Symbol;Acc:HGNC:18431]	-
ENSG00000004455	23.9223628026444	24.7856285921032	22.8774526825013	24.4706536421225	AK2	1	33007940	33080996	-	5727	protein_coding	adenylate kinase 2 [Source:HGNC Symbol;Acc:HGNC:362]	-
ENSG00000116005	24.1841108377704	21.3507793953567	26.7064048954203	23.7579372340881	PCYOX1	2	70257386	70281191	+	5870	protein_coding	prenylcysteine oxidase 1 [Source:HGNC Symbol;Acc:HGNC:20588]	-
ENSG00000018236	26.9401127180574	19.8245248695364	28.3474440511785	20.8784026950916	CNTN1	12	40692442	41072418	+	7492	protein_coding	contactin 1 [Source:HGNC Symbol;Acc:HGNC:2171]	-
ENSG00000104765	29.4327252514916	24.4366672880112	22.5529970646341	19.3846540536988	BNIP3L	8	26382898	26505636	+	4307	protein_coding	BCL2 interacting protein 3 like [Source:HGNC Symbol;Acc:HGNC:1085]	-
ENSG00000053371	24.6174363941534	23.7436465790983	23.8995550784989	23.4938886160922	AKR7A2	1	19303965	19312146	-	1781	protein_coding	aldo-keto reductase family 7 member A2 [Source:HGNC Symbol;Acc:HGNC:389]	-
ENSG00000197586	25.4044412227982	26.4332153609701	21.0098448931453	22.8762398822112	ENTPD6	20	25195693	25226729	+	5327	protein_coding	ectonucleoside triphosphate diphosphohydrolase 6 (putative) [Source:HGNC Symbol;Acc:HGNC:3368]	-
ENSG00000146670	20.9956797886299	23.7781171854628	24.3055845782112	26.5766241277175	CDCA5	11	65066300	65084164	-	3925	protein_coding	cell division cycle associated 5 [Source:HGNC Symbol;Acc:HGNC:14626]	-
ENSG00000116237	23.9823559951965	24.4071542579334	24.4208966660132	22.8180318187887	ICMT	1	6221193	6235972	-	4910	protein_coding	isoprenylcysteine carboxyl methyltransferase [Source:HGNC Symbol;Acc:HGNC:5350]	-
ENSG00000164332	21.3641928062204	21.6614101964363	25.4536973423739	27.0894446709854	UBLCP1	5	159263081	159286040	+	2676	protein_coding	ubiquitin like domain containing CTD phosphatase 1 [Source:HGNC Symbol;Acc:HGNC:28110]	-
ENSG00000181649	25.4154387068312	28.7949708997275	20.8828192351776	20.4739519622548	PHLDA2	11	2928273	2929455	-	955	protein_coding	pleckstrin homology like domain family A member 2 [Source:HGNC Symbol;Acc:HGNC:12385]	-
ENSG00000162430	19.8935838278953	24.1593292509981	24.9281926362811	26.5622221937069	SELENON	1	25800176	25818224	+	4424	protein_coding	selenoprotein N [Source:HGNC Symbol;Acc:HGNC:15999]	-
ENSG00000112759	27.4730477972349	30.6425806816391	17.1405504684453	20.2822989579802	SLC29A1	6	44219505	44234151	+	4408	protein_coding	solute carrier family 29 member 1 (Augustine blood group) [Source:HGNC Symbol;Acc:HGNC:11003]	-
ENSG00000116251	25.6727588035103	26.8105320379943	21.1916627558434	21.8620220608491	RPL22	1	6185020	6209389	-	4682	protein_coding	ribosomal protein L22 [Source:HGNC Symbol;Acc:HGNC:10315]	-
ENSG00000243199	23.384466273202	29.2205973818516	18.3612847915865	24.5531515579529	AC115223.1	4	65573459	65574328	+	870	processed_pseudogene	ribosomal protein L6 (RPL6) pseudogene	-
ENSG00000101412	22.6350498120779	24.9172127841204	22.9516629437616	24.9192452878191	E2F1	20	33675683	33686404	-	2503	protein_coding	E2F transcription factor 1 [Source:HGNC Symbol;Acc:HGNC:3113]	E2F
ENSG00000150459	24.304124186639	23.9139157671592	23.4754887502553	23.7210869819457	SAP18	13	21140514	21149084	+	3396	protein_coding	Sin3A associated protein 18 [Source:HGNC Symbol;Acc:HGNC:10530]	-
ENSG00000164024	25.8807443691869	24.5432868709303	21.7260766500139	23.2356603173286	METAP1	4	98995620	99062813	+	4117	protein_coding	methionyl aminopeptidase 1 [Source:HGNC Symbol;Acc:HGNC:15789]	-
ENSG00000168955	56.0913469393914	31.9501114427213	4.57049668404174	2.71268724244184	TM4SF20	2	227362156	227381995	-	2757	protein_coding	transmembrane 4 L six family member 20 [Source:HGNC Symbol;Acc:HGNC:26230]	-
ENSG00000242071	20.7370426985371	24.2663947566244	21.8629437285076	28.4379614287211	RPL7AP6	14	69885340	69886140	-	801	processed_pseudogene	ribosomal protein L7a pseudogene 6 [Source:HGNC Symbol;Acc:HGNC:19785]	-
ENSG00000164040	29.1984291523862	25.1464633103369	21.769921205837	19.1468627932358	PGRMC2	4	128269237	128288829	-	4626	protein_coding	progesterone receptor membrane component 2 [Source:HGNC Symbol;Acc:HGNC:16089]	-
ENSG00000104549	28.2948638353558	26.136863464359	20.6274870372726	20.1771272173432	SQLE	8	124998497	125022283	+	4305	protein_coding	squalene epoxidase [Source:HGNC Symbol;Acc:HGNC:11279]	-
ENSG00000197894	25.6281435632789	24.5567025260888	22.0725365058045	22.9439958380135	ADH5	4	99070978	99088801	-	4866	protein_coding	alcohol dehydrogenase 5 (class III), chi polypeptide [Source:HGNC Symbol;Acc:HGNC:253]	-
ENSG00000136270	23.4426421704018	25.5263946958944	22.6462259129375	23.5352540937126	TBRG4	7	45100100	45112047	-	5803	protein_coding	transforming growth factor beta regulator 4 [Source:HGNC Symbol;Acc:HGNC:17443]	-
ENSG00000157020	22.3549407872714	23.848568110006	24.4404660628287	24.5036099239775	SEC13	3	10293131	10321178	-	5446	protein_coding	SEC13 homolog, nuclear pore and COPII coat complex component [Source:HGNC Symbol;Acc:HGNC:10697]	-
ENSG00000197265	25.7773232339887	27.655102611973	19.3659377202613	22.3404741917232	GTF2E2	8	30578318	30658251	-	2595	protein_coding	general transcription factor IIE subunit 2 [Source:HGNC Symbol;Acc:HGNC:4651]	-
ENSG00000125304	24.7082406772139	21.6226385778715	25.7478203765873	23.0337982416051	TM9SF2	13	99446311	99564006	+	5524	protein_coding	transmembrane 9 superfamily member 2 [Source:HGNC Symbol;Acc:HGNC:11865]	-
ENSG00000177383	25.6580666197485	25.9689917533739	22.651853811759	20.8254569290884	MAGEF1	3	184710367	184712002	-	1636	protein_coding	MAGE family member F1 [Source:HGNC Symbol;Acc:HGNC:29639]	-
ENSG00000116711	30.0296700792037	22.1748296544949	24.2612916908069	18.5834940586791	PLA2G4A	1	186828953	186988981	+	2875	protein_coding	phospholipase A2 group IVA [Source:HGNC Symbol;Acc:HGNC:9035]	-
ENSG00000182934	22.9900048441464	22.8363552918258	24.4417274288372	24.7633726455876	SRPRA	11	126262919	126269144	-	4167	protein_coding	SRP receptor subunit alpha [Source:HGNC Symbol;Acc:HGNC:11307]	-
ENSG00000123064	22.6682126550118	24.8076281551071	23.9329491262682	23.6009903154946	DDX54	12	113157174	113185479	-	5064	protein_coding	DEAD-box helicase 54 [Source:HGNC Symbol;Acc:HGNC:20084]	-
ENSG00000108010	25.4886659718917	23.4817850383538	22.2970252926877	23.7273531680103	GLRX3	10	130136399	130184521	+	5173	protein_coding	glutaredoxin 3 [Source:HGNC Symbol;Acc:HGNC:15987]	-
ENSG00000170248	24.1768175446936	22.1246611662342	24.5797917997545	24.0135126992567	PDCD6IP	3	33798352	33869707	+	9038	protein_coding	programmed cell death 6 interacting protein [Source:HGNC Symbol;Acc:HGNC:8766]	-
ENSG00000204394	22.7944258944114	26.2300995907166	22.3533185465083	23.5043055987665	VARS	6	31777518	31795953	-	6081	protein_coding	valyl-tRNA synthetase [Source:HGNC Symbol;Acc:HGNC:12651]	-
ENSG00000107798	23.7856718290249	23.3595504433131	24.5926613508797	23.1366081792605	LIPA	10	89213569	89414557	-	4910	protein_coding	lipase A, lysosomal acid type [Source:HGNC Symbol;Acc:HGNC:6617]	-
ENSG00000140307	25.057259927399	25.2080296676639	21.5532703045911	23.0371897839962	GTF2A2	15	59638062	59657541	-	3204	protein_coding	general transcription factor IIA subunit 2 [Source:HGNC Symbol;Acc:HGNC:4647]	-
ENSG00000245532	23.6406874843631	23.9767579478422	21.4349912972694	25.7944861230262	NEAT1	11	65422774	65445540	+	22767	lincRNA	nuclear paraspeckle assembly transcript 1 [Source:HGNC Symbol;Acc:HGNC:30815]	-
ENSG00000110696	25.908364436939	23.6547942738656	22.9605619923215	22.2742141677197	C11orf58	11	16613132	16756881	+	8675	protein_coding	chromosome 11 open reading frame 58 [Source:HGNC Symbol;Acc:HGNC:16990]	-
ENSG00000035862	18.4811886714579	21.529103151475	26.1390977621024	28.6104215057137	TIMP2	17	78852977	78925387	-	5633	protein_coding	TIMP metallopeptidase inhibitor 2 [Source:HGNC Symbol;Acc:HGNC:11821]	-
ENSG00000060339	23.8547585355316	20.2358195613949	25.5540219703204	25.0821539863719	CCAR1	10	68721012	68792377	+	6059	protein_coding	cell division cycle and apoptosis regulator 1 [Source:HGNC Symbol;Acc:HGNC:24236]	-
ENSG00000174775	20.9395437364038	23.3422946672611	24.7780830666579	25.6535912521664	HRAS	11	532242	537287	-	1854	protein_coding	HRas proto-oncogene, GTPase [Source:HGNC Symbol;Acc:HGNC:5173]	-
ENSG00000125170	38.9003871808244	39.0362395248151	9.21115450139114	7.53437583723766	DOK4	16	57471922	57487327	-	4788	protein_coding	docking protein 4 [Source:HGNC Symbol;Acc:HGNC:19868]	-
ENSG00000120306	26.2575712205261	26.9719406190714	21.676773969566	19.7711583033227	CYSTM1	5	140174642	140282052	+	2371	protein_coding	cysteine rich transmembrane module containing 1 [Source:HGNC Symbol;Acc:HGNC:30239]	-
ENSG00000110719	19.1058508505101	23.4095345932448	24.6351000974868	27.4735776924162	TCIRG1	11	68039016	68050895	+	4384	protein_coding	T cell immune regulator 1, ATPase H+ transporting V0 subunit a3 [Source:HGNC Symbol;Acc:HGNC:11647]	-
ENSG00000119314	24.6929064906975	24.1502012215921	22.8810284674635	22.8833812495715	PTBP3	9	112217716	112333667	-	8239	protein_coding	polypyrimidine tract binding protein 3 [Source:HGNC Symbol;Acc:HGNC:10253]	-
ENSG00000116906	26.0802440365451	23.2507293089712	22.8499672285088	22.3946798843808	GNPAT	1	231241207	231277973	+	3261	protein_coding	glyceronephosphate O-acyltransferase [Source:HGNC Symbol;Acc:HGNC:4416]	-
ENSG00000135316	25.1012463914935	21.9295304773836	23.3688510550487	24.1101370596097	SYNCRIP	6	85607785	85643792	-	8205	protein_coding	synaptotagmin binding cytoplasmic RNA interacting protein [Source:HGNC Symbol;Acc:HGNC:16918]	-
ENSG00000085760	28.8132004823796	26.7377574755181	18.8352114099411	20.0365139029545	MTIF2	2	55236595	55269347	-	3374	protein_coding	mitochondrial translational initiation factor 2 [Source:HGNC Symbol;Acc:HGNC:7441]	-
ENSG00000164961	26.9152523941695	23.9127589360261	21.7249759325762	21.8148267687293	WASHC5	8	125024260	125091840	-	4784	protein_coding	WASH complex subunit 5 [Source:HGNC Symbol;Acc:HGNC:28984]	-
ENSG00000164880	22.5284761308599	25.2206999074118	23.3157843540254	23.2324961658207	INTS1	7	1470277	1504367	-	9062	protein_coding	integrator complex subunit 1 [Source:HGNC Symbol;Acc:HGNC:24555]	-
ENSG00000084073	24.7287573553312	19.1771271232271	25.4576002361283	24.9334274592966	ZMPSTE24	1	40258107	40294184	+	3572	protein_coding	zinc metallopeptidase STE24 [Source:HGNC Symbol;Acc:HGNC:12877]	-
ENSG00000079999	23.3320100291681	24.9333264671681	23.3077131076033	22.6926892584569	KEAP1	19	10486120	10503741	-	3761	protein_coding	kelch like ECH associated protein 1 [Source:HGNC Symbol;Acc:HGNC:23177]	-
ENSG00000178921	22.5548400878963	23.0136010237765	23.6970373424244	24.9959949104318	PFAS	17	8247618	8270491	+	6471	protein_coding	phosphoribosylformylglycinamidine synthase [Source:HGNC Symbol;Acc:HGNC:8863]	-
ENSG00000182512	22.9011807140864	25.5552590671394	22.4769352398005	23.3153874659092	GLRX5	14	95533503	95544724	+	2845	protein_coding	glutaredoxin 5 [Source:HGNC Symbol;Acc:HGNC:20134]	-
ENSG00000247077	21.5201608813698	24.9422476362095	23.2231560339434	24.4902554184132	PGAM5	12	132710819	132722734	+	3952	protein_coding	PGAM family member 5, mitochondrial serine/threonine protein phosphatase [Source:HGNC Symbol;Acc:HGNC:28763]	-
ENSG00000119787	23.1477342801709	21.0636147820879	24.7337381071521	25.2214438945344	ATL2	2	38294880	38377285	-	4884	protein_coding	atlastin GTPase 2 [Source:HGNC Symbol;Acc:HGNC:24047]	-
ENSG00000100883	24.0007091525933	23.8234427462046	23.4003139901465	22.9316261663839	SRP54	14	34981957	35029567	+	3903	protein_coding	signal recognition particle 54 [Source:HGNC Symbol;Acc:HGNC:11301]	-
ENSG00000129255	24.8468440560517	22.5212332764383	23.1056717018064	23.6784071959802	MPDU1	17	7583529	7592789	+	3270	protein_coding	mannose-P-dolichol utilization defect 1 [Source:HGNC Symbol;Acc:HGNC:7207]	-
ENSG00000127948	26.576239993922	23.151532077372	24.8129580231413	19.5862142013914	POR	7	75899200	75986855	+	6112	protein_coding	cytochrome p450 oxidoreductase [Source:HGNC Symbol;Acc:HGNC:9208]	-
ENSG00000111237	25.523940885794	21.8106280615216	22.927676377129	23.7785727823226	VPS29	12	110491097	110502117	-	3211	protein_coding	VPS29, retromer complex component [Source:HGNC Symbol;Acc:HGNC:14340]	-
ENSG00000048828	23.8972171967804	24.3381609803993	22.7802373331217	23.0022889298313	FAM120A	9	93451722	93566107	+	7204	protein_coding	family with sequence similarity 120A [Source:HGNC Symbol;Acc:HGNC:13247]	-
ENSG00000080608	20.2395539163474	21.3768066900964	25.8219588690817	26.5625324033389	PUM3	9	2720469	2844241	-	2707	protein_coding	pumilio RNA binding family member 3 [Source:HGNC Symbol;Acc:HGNC:29676]	-
ENSG00000135535	24.9269749650182	22.9998706733603	23.9787016635177	22.0055206279852	CD164	6	109366514	109382812	-	7206	protein_coding	CD164 molecule [Source:HGNC Symbol;Acc:HGNC:1632]	-
ENSG00000276293	21.3030164572963	22.0489538053481	25.0191292078831	25.4805590661788	PIP4K2B	17	38765689	38800126	-	6135	protein_coding	phosphatidylinositol-5-phosphate 4-kinase type 2 beta [Source:HGNC Symbol;Acc:HGNC:8998]	-
ENSG00000204356	24.6491049502223	24.1928847943785	22.4237954419076	22.5621030485118	NELFE	6	31952087	31959110	-	2719	protein_coding	negative elongation factor complex member E [Source:HGNC Symbol;Acc:HGNC:13974]	-
ENSG00000171421	25.493879926272	25.297172375685	20.6054563659381	22.4069706155061	MRPL36	5	1798386	1801366	-	1394	protein_coding	mitochondrial ribosomal protein L36 [Source:HGNC Symbol;Acc:HGNC:14490]	-
ENSG00000132670	22.3872264290737	24.1042012528048	23.689206193643	23.6149672653923	PTPRA	20	2864184	3039076	+	4469	protein_coding	protein tyrosine phosphatase, receptor type A [Source:HGNC Symbol;Acc:HGNC:9664]	-
ENSG00000274523	23.3988221361896	22.4192075237696	24.2846253285215	23.6835586534778	RCC1L	7	75027122	75074228	-	4196	protein_coding	RCC1 like [Source:HGNC Symbol;Acc:HGNC:14948]	-
ENSG00000171155	27.2673672254909	19.229432786422	25.0132852998804	22.2637022587872	C1GALT1C1	X	120625793	120630150	-	1785	protein_coding	C1GALT1 specific chaperone 1 [Source:HGNC Symbol;Acc:HGNC:24338]	-
ENSG00000211460	25.7408263958965	26.1716268477174	19.9024095031103	21.9395793721237	TSN	2	121737103	121767853	+	4407	protein_coding	translin [Source:HGNC Symbol;Acc:HGNC:12379]	-
ENSG00000067829	27.036821763835	29.3076813898079	18.3685464138749	18.9625191632746	IDH3G	X	153785766	153794523	-	2717	protein_coding	isocitrate dehydrogenase 3 (NAD(+)) gamma [Source:HGNC Symbol;Acc:HGNC:5386]	-
ENSG00000111716	31.3597067566605	21.8196540150538	18.7096523048468	21.7779395413459	LDHB	12	21635342	21757857	-	2983	protein_coding	lactate dehydrogenase B [Source:HGNC Symbol;Acc:HGNC:6541]	-
ENSG00000104825	21.9683123904453	21.6010639428565	25.0183080479326	25.0717813637612	NFKBIB	19	38899700	38908893	+	2324	protein_coding	NFKB inhibitor beta [Source:HGNC Symbol;Acc:HGNC:7798]	-
ENSG00000183605	25.2975708005945	26.3445893187743	18.8824862235687	23.0800514953518	SFXN4	10	119140767	119165667	-	1868	protein_coding	sideroflexin 4 [Source:HGNC Symbol;Acc:HGNC:16088]	-
ENSG00000139641	17.1355246329255	22.27590311006	25.8570036464996	28.2717489722373	ESYT1	12	56118250	56144671	+	5493	protein_coding	extended synaptotagmin 1 [Source:HGNC Symbol;Acc:HGNC:29534]	-
ENSG00000155561	24.0489740762075	23.6551452281993	22.5616944352412	23.2057492637942	NUP205	7	135557919	135648757	+	7619	protein_coding	nucleoporin 205 [Source:HGNC Symbol;Acc:HGNC:18658]	-
ENSG00000006831	27.3604026454032	23.4841842313456	21.4542043116798	21.0977404740003	ADIPOR2	12	1688574	1788678	+	5878	protein_coding	adiponectin receptor 2 [Source:HGNC Symbol;Acc:HGNC:24041]	-
ENSG00000123505	25.2687605690425	22.4244108563367	21.6596706909158	23.9225396194235	AMD1	6	110874770	110895713	+	7027	protein_coding	adenosylmethionine decarboxylase 1 [Source:HGNC Symbol;Acc:HGNC:457]	-
ENSG00000104969	21.0369782659174	20.6502008989794	25.1246090067092	26.247636041166	SGTA	19	2754714	2783371	-	3801	protein_coding	small glutamine rich tetratricopeptide repeat containing alpha [Source:HGNC Symbol;Acc:HGNC:10819]	-
ENSG00000158604	24.4098844376953	24.2898876074903	22.3105364438506	21.9960536708841	TMED4	7	44577894	44582287	-	3769	protein_coding	transmembrane p24 trafficking protein 4 [Source:HGNC Symbol;Acc:HGNC:22301]	-
ENSG00000131495	24.0131804223143	23.7988140155001	23.5712671610085	21.5499351903787	NDUFA2	5	140638740	140647785	-	1488	protein_coding	NADH:ubiquinone oxidoreductase subunit A2 [Source:HGNC Symbol;Acc:HGNC:7685]	-
ENSG00000172927	15.4789043853924	22.8353198928709	25.3062157066281	29.3029353559779	MYEOV	11	69294138	69367726	+	3760	protein_coding	myeloma overexpressed [Source:HGNC Symbol;Acc:HGNC:7563]	-
ENSG00000005194	24.9342161826144	25.9346074457055	19.6374605324524	22.3581944421096	CIAPIN1	16	57428169	57447528	-	3509	protein_coding	cytokine induced apoptosis inhibitor 1 [Source:HGNC Symbol;Acc:HGNC:28050]	-
ENSG00000247596	20.1897446775001	27.5495238985663	21.7042360987504	23.3956152141053	TWF2	3	52228610	52239260	-	1824	protein_coding	twinfilin actin binding protein 2 [Source:HGNC Symbol;Acc:HGNC:9621]	-
ENSG00000173511	19.7935985567996	21.8643939534711	26.2979482050878	24.8679005848338	VEGFB	11	64234538	64238793	+	1545	protein_coding	vascular endothelial growth factor B [Source:HGNC Symbol;Acc:HGNC:12681]	-
ENSG00000164967	19.1610963472778	24.0501121928386	24.577690694765	25.0227034919641	RPP25L	9	34610486	34612104	-	1092	protein_coding	ribonuclease P/MRP subunit p25 like [Source:HGNC Symbol;Acc:HGNC:19909]	-
ENSG00000133398	20.4444821196444	22.545932198376	23.5118229349381	26.2868390815383	MED10	5	6371881	6378594	-	1880	protein_coding	mediator complex subunit 10 [Source:HGNC Symbol;Acc:HGNC:28760]	-
ENSG00000147684	26.0911973018715	29.0658883411079	18.0146216815736	19.5359572500045	NDUFB9	8	124539101	124580648	+	4106	protein_coding	NADH:ubiquinone oxidoreductase subunit B9 [Source:HGNC Symbol;Acc:HGNC:7704]	-
ENSG00000109099	24.6774939176487	21.490559559579	22.0333506126181	24.4559513406368	PMP22	17	15229777	15265357	-	3222	protein_coding	peripheral myelin protein 22 [Source:HGNC Symbol;Acc:HGNC:9118]	-
ENSG00000111321	26.3368659067335	24.4380953982813	22.4428515947406	19.3580319252675	LTBR	12	6375045	6391571	+	6280	protein_coding	lymphotoxin beta receptor [Source:HGNC Symbol;Acc:HGNC:6718]	-
ENSG00000149541	21.2924921057098	23.7924619993896	23.7832250590214	23.5952177443094	B3GAT3	11	62615296	62622175	-	2428	protein_coding	beta-1,3-glucuronyltransferase 3 [Source:HGNC Symbol;Acc:HGNC:923]	-
ENSG00000233762	19.876101016344	24.0102916099538	23.7504967728096	24.8235216786208	AC007969.1	2	171517270	171517716	-	447	processed_pseudogene	ribosomal protein S15 (RPS15) pseudogene	-
ENSG00000135018	25.4919850417694	23.892089364852	22.3058850690704	20.7696836275238	UBQLN1	9	83659963	83708203	-	7117	protein_coding	ubiquilin 1 [Source:HGNC Symbol;Acc:HGNC:12508]	-
ENSG00000124882	16.069982836841	21.679941121694	23.5335768709107	31.1740718715821	EREG	4	74365143	74388751	+	5717	protein_coding	epiregulin [Source:HGNC Symbol;Acc:HGNC:3443]	-
ENSG00000204388	22.3457450460122	26.6619454191674	22.7681089511003	20.6500839865235	HSPA1B	6	31827735	31830255	+	2521	protein_coding	heat shock protein family A (Hsp70) member 1B [Source:HGNC Symbol;Acc:HGNC:5233]	-
ENSG00000148334	23.7272253287515	27.5857138196618	20.5686738941761	20.4758888695234	PTGES2	9	128120693	128128462	-	3039	protein_coding	prostaglandin E synthase 2 [Source:HGNC Symbol;Acc:HGNC:17822]	-
ENSG00000104442	27.5140125134931	24.490945720598	19.9685860328086	20.3042084771541	ARMC1	8	65602456	65634217	-	3421	protein_coding	armadillo repeat containing 1 [Source:HGNC Symbol;Acc:HGNC:17684]	-
ENSG00000174547	24.1144548342803	25.2846656741829	22.4308450268299	20.4459303068516	MRPL11	11	66435075	66466738	-	2539	protein_coding	mitochondrial ribosomal protein L11 [Source:HGNC Symbol;Acc:HGNC:14042]	-
ENSG00000205937	22.5882131556229	23.3809267594307	22.2035411939409	24.0591599567638	RNPS1	16	2253116	2268412	-	8582	protein_coding	RNA binding protein with serine rich domain 1 [Source:HGNC Symbol;Acc:HGNC:10080]	-
ENSG00000133027	25.6776515329195	25.0458013732305	20.8245295193326	20.6325655726601	PEMT	17	17505563	17591708	-	1720	protein_coding	phosphatidylethanolamine N-methyltransferase [Source:HGNC Symbol;Acc:HGNC:8830]	-
ENSG00000025772	22.7301525475991	24.3457190122204	20.4261010922423	24.5830155389665	TOMM34	20	44942130	44960486	-	2062	protein_coding	translocase of outer mitochondrial membrane 34 [Source:HGNC Symbol;Acc:HGNC:15746]	-
ENSG00000105197	24.3141586640266	26.9587624065082	19.9773905989449	20.8158634050046	TIMM50	19	39480412	39493785	+	6911	protein_coding	translocase of inner mitochondrial membrane 50 [Source:HGNC Symbol;Acc:HGNC:23656]	-
ENSG00000111652	23.0804730610885	23.2757523633407	21.6255506482524	24.0089642511441	COPS7A	12	6723741	6731875	+	3113	protein_coding	COP9 signalosome subunit 7A [Source:HGNC Symbol;Acc:HGNC:16758]	-
ENSG00000140859	22.6876961299943	23.3951316185472	23.6576173476379	22.236018111798	KIFC3	16	57758217	57863053	-	9600	protein_coding	kinesin family member C3 [Source:HGNC Symbol;Acc:HGNC:6326]	-
ENSG00000105176	24.3207647657407	25.1210138627917	21.3800196537659	21.1112187936278	URI1	19	29923644	30016608	+	5432	protein_coding	URI1, prefoldin like chaperone [Source:HGNC Symbol;Acc:HGNC:13236]	-
ENSG00000115866	26.6892018239871	24.0271614806888	20.8128314273162	20.3612279118398	DARS	2	135906677	135986100	-	4014	protein_coding	aspartyl-tRNA synthetase [Source:HGNC Symbol;Acc:HGNC:2678]	-
ENSG00000153113	27.3237726485353	21.0383467487951	23.6052498003853	19.9131099237965	CAST	5	96525267	96779595	+	12448	protein_coding	calpastatin [Source:HGNC Symbol;Acc:HGNC:1515]	-
ENSG00000097007	23.7582939948044	23.5552763692729	22.1646828811422	22.4001541509281	ABL1	9	130713946	130887675	+	6276	protein_coding	ABL proto-oncogene 1, non-receptor tyrosine kinase [Source:HGNC Symbol;Acc:HGNC:76]	-
ENSG00000141582	18.3754913970394	22.2565445038811	26.5963020130719	24.5765622669136	CBX4	17	79833156	79839429	-	2880	protein_coding	chromobox 4 [Source:HGNC Symbol;Acc:HGNC:1554]	-
ENSG00000130731	22.2695915842067	24.2970655846862	23.7475857267826	21.4758330541783	METTL26	16	634427	636366	-	1830	protein_coding	methyltransferase like 26 [Source:HGNC Symbol;Acc:HGNC:14141]	-
ENSG00000185721	25.6790640226897	21.6369507779918	22.0076301092827	22.3280843714737	DRG1	22	31399523	31530634	+	2279	protein_coding	developmentally regulated GTP binding protein 1 [Source:HGNC Symbol;Acc:HGNC:3029]	-
ENSG00000205250	23.0780481030932	23.5144210497608	22.0764472147455	22.9260249359587	E2F4	16	67192169	67198918	+	3582	protein_coding	E2F transcription factor 4 [Source:HGNC Symbol;Acc:HGNC:3118]	E2F
ENSG00000118508	20.7374389654286	23.408691014764	21.808693626635	25.585500342971	RAB32	6	146543693	146554965	+	1217	protein_coding	RAB32, member RAS oncogene family [Source:HGNC Symbol;Acc:HGNC:9772]	-
ENSG00000010278	17.1734948908846	18.6198542254692	27.0262592121089	28.7186501988678	CD9	12	6199715	6238271	+	4165	protein_coding	CD9 molecule [Source:HGNC Symbol;Acc:HGNC:1709]	-
ENSG00000018408	29.0722093044474	22.1633643117482	21.322787586037	18.9762481840103	WWTR1	3	149517235	149736714	-	8413	protein_coding	WW domain containing transcription regulator 1 [Source:HGNC Symbol;Acc:HGNC:24042]	-
ENSG00000266469	22.0094155996453	21.566419092908	24.1126131276483	23.8155508951641	AC005288.1	17	39401793	39406233	+	860	antisense	novel transcript, antisense to MED1 & FBXL20	-
ENSG00000090889	26.5024212297173	22.2036267693203	20.4873870861231	22.2571234236927	KIF4A	X	70290090	70420832	+	4533	protein_coding	kinesin family member 4A [Source:HGNC Symbol;Acc:HGNC:13339]	-
ENSG00000127824	24.3225197899194	28.6277691011758	17.1487257516831	21.3310069506233	TUBA4A	2	219249711	219278170	-	4079	protein_coding	tubulin alpha 4a [Source:HGNC Symbol;Acc:HGNC:12407]	-
ENSG00000198843	20.9881427965655	22.654249786565	23.3831369322312	24.3994051945826	SELENOT	3	150602875	150630445	+	4135	protein_coding	selenoprotein T [Source:HGNC Symbol;Acc:HGNC:18136]	-
ENSG00000113048	25.3925874075503	24.2243452696725	20.6560972643964	21.1337109925237	MRPS27	5	72219409	72320646	-	6511	protein_coding	mitochondrial ribosomal protein S27 [Source:HGNC Symbol;Acc:HGNC:14512]	-
ENSG00000137161	22.1874751161469	19.2693603116416	26.9491850091293	22.9275075518904	CNPY3	6	42929192	42939287	+	1712	protein_coding	canopy FGF signaling regulator 3 [Source:HGNC Symbol;Acc:HGNC:11968]	-
ENSG00000157778	20.9239172112274	26.5211204915862	20.5778938172409	23.2686202903679	PSMG3	7	1567330	1571005	-	1960	protein_coding	proteasome assembly chaperone 3 [Source:HGNC Symbol;Acc:HGNC:22420]	-
ENSG00000211450	18.3228295552347	27.1219785518493	20.4680295307459	25.2148265546426	SELENOH	11	57741250	57743554	+	2305	protein_coding	selenoprotein H [Source:HGNC Symbol;Acc:HGNC:18251]	-
ENSG00000141456	21.1047662635086	22.0260567472058	23.0209443553113	24.9201568677267	PELP1	17	4669774	4704337	-	6577	protein_coding	proline, glutamate and leucine rich protein 1 [Source:HGNC Symbol;Acc:HGNC:30134]	-
ENSG00000165458	21.6283189694446	22.3737620773279	23.446453722613	23.5972189438875	INPPL1	11	72223701	72239105	+	6519	protein_coding	inositol polyphosphate phosphatase like 1 [Source:HGNC Symbol;Acc:HGNC:6080]	-
ENSG00000126803	20.3385568290648	25.4871744227315	22.9113091467014	22.2788901325814	HSPA2	14	64535905	64546173	+	5777	protein_coding	heat shock protein family A (Hsp70) member 2 [Source:HGNC Symbol;Acc:HGNC:5235]	-
ENSG00000073921	22.6708652108618	20.90962864414	23.2186581958173	24.1851848198737	PICALM	11	85957684	86069882	-	5833	protein_coding	phosphatidylinositol binding clathrin assembly protein [Source:HGNC Symbol;Acc:HGNC:15514]	-
ENSG00000185803	23.538818392171	24.6250143934899	21.7979495467834	21.0014373512076	SLC52A2	8	144354135	144361286	+	3077	protein_coding	solute carrier family 52 member 2 [Source:HGNC Symbol;Acc:HGNC:30224]	-
ENSG00000167680	23.1871849143178	25.0209566498754	22.4772790889273	20.2749898837458	SEMA6B	19	4542593	4559808	-	4412	protein_coding	semaphorin 6B [Source:HGNC Symbol;Acc:HGNC:10739]	-
ENSG00000169692	23.2030433008905	29.130738635039	20.8316520000719	17.6984959742681	AGPAT2	9	136673143	136687423	-	1798	protein_coding	1-acylglycerol-3-phosphate O-acyltransferase 2 [Source:HGNC Symbol;Acc:HGNC:325]	-
ENSG00000154473	22.6265306784616	21.8513383388841	22.425967323239	23.9342965179959	BUB3	10	123154277	123170467	+	8300	protein_coding	BUB3, mitotic checkpoint protein [Source:HGNC Symbol;Acc:HGNC:1151]	-
ENSG00000107937	24.266034309892	22.4834205946444	21.3458175209729	22.7366523643219	GTPBP4	10	988019	1019936	+	6540	protein_coding	GTP binding protein 4 [Source:HGNC Symbol;Acc:HGNC:21535]	-
ENSG00000103194	23.2927760719425	24.4229902309404	21.2863894466708	21.6952193702728	USP10	16	84699978	84779922	+	5083	protein_coding	ubiquitin specific peptidase 10 [Source:HGNC Symbol;Acc:HGNC:12608]	-
ENSG00000189091	23.7846307866015	23.1305097885035	21.8587795074114	21.888264504651	SF3B3	16	70523788	70577670	+	12419	protein_coding	splicing factor 3b subunit 3 [Source:HGNC Symbol;Acc:HGNC:10770]	-
ENSG00000160877	18.5056617954255	19.8101265340262	26.6011686063744	25.6753837121649	NACC1	19	13118103	13141141	+	4474	protein_coding	nucleus accumbens associated 1 [Source:HGNC Symbol;Acc:HGNC:20967]	-
ENSG00000148110	24.2462769228028	24.1812320682644	21.4184160201037	20.7333105865141	MFSD14B	9	94374551	94461042	+	3428	protein_coding	major facilitator superfamily domain containing 14B [Source:HGNC Symbol;Acc:HGNC:23376]	-
ENSG00000180318	23.7030054966685	19.5097737288923	25.3369866390553	22.0220731915115	ALX1	12	85280107	85301784	+	1445	protein_coding	ALX homeobox 1 [Source:HGNC Symbol;Acc:HGNC:1494]	Homeobox
ENSG00000130511	19.6564242178826	20.6217702942633	24.9549714314386	25.3283404295663	SSBP4	19	18418864	18434562	+	2974	protein_coding	single stranded DNA binding protein 4 [Source:HGNC Symbol;Acc:HGNC:15676]	-
ENSG00000073060	20.6342804452039	21.5316869706984	23.8916026873284	24.4313082081047	SCARB1	12	124776856	124882668	-	7741	protein_coding	scavenger receptor class B member 1 [Source:HGNC Symbol;Acc:HGNC:1664]	-
ENSG00000168275	26.6846848223474	22.9785591624972	20.5227008002731	20.2603762302699	COA6	1	234373456	234384049	+	1257	protein_coding	cytochrome c oxidase assembly factor 6 [Source:HGNC Symbol;Acc:HGNC:18025]	-
ENSG00000163249	22.7187831464422	22.5281643964408	23.5242853973891	21.4966708819755	CCNYL1	2	207711540	207761839	+	4707	protein_coding	cyclin Y like 1 [Source:HGNC Symbol;Acc:HGNC:26868]	-
ENSG00000124145	22.0517600212529	21.2751252475761	21.9474906173794	24.8991032424243	SDC4	20	45325288	45348424	-	2613	protein_coding	syndecan 4 [Source:HGNC Symbol;Acc:HGNC:10661]	-
ENSG00000147155	22.663067081931	20.0587094509403	23.2088469034375	24.2074310708555	EBP	X	48521158	48528716	+	2409	protein_coding	EBP, cholestenol delta-isomerase [Source:HGNC Symbol;Acc:HGNC:3133]	-
ENSG00000084463	24.8803681608574	23.440675490865	20.5065799581581	21.2724457190518	WBP11	12	14784579	14803540	-	5315	protein_coding	WW domain binding protein 11 [Source:HGNC Symbol;Acc:HGNC:16461]	-
ENSG00000167721	20.8876338006509	20.7469081318615	22.9304988776905	25.4501469097625	TSR1	17	2322503	2337507	-	5545	protein_coding	TSR1, ribosome maturation factor [Source:HGNC Symbol;Acc:HGNC:25542]	-
ENSG00000206527	28.4066923713514	24.8727595091028	19.0799339578624	17.6032081325257	HACD2	3	123490820	123585185	-	5351	protein_coding	3-hydroxyacyl-CoA dehydratase 2 [Source:HGNC Symbol;Acc:HGNC:9640]	-
ENSG00000004487	20.5807081619482	23.147533622092	23.1542249809778	23.0659862712262	KDM1A	1	23019443	23083689	+	5440	protein_coding	lysine demethylase 1A [Source:HGNC Symbol;Acc:HGNC:29079]	-
ENSG00000171848	20.8516500366514	22.1232105803915	21.2493098113957	25.7126373976467	RRM2	2	10120698	10131419	+	5323	protein_coding	ribonucleotide reductase regulatory subunit M2 [Source:HGNC Symbol;Acc:HGNC:10452]	-
ENSG00000244509	19.0082427468922	22.0090740539917	23.8894035372639	25.0132043885208	APOBEC3C	22	39014083	39020352	+	2818	protein_coding	apolipoprotein B mRNA editing enzyme catalytic subunit 3C [Source:HGNC Symbol;Acc:HGNC:17353]	-
ENSG00000156587	17.1429453710557	19.3153443426187	25.5838735937413	27.7225417142078	UBE2L6	11	57551656	57568284	-	2197	protein_coding	ubiquitin conjugating enzyme E2 L6 [Source:HGNC Symbol;Acc:HGNC:12490]	-
ENSG00000101811	26.4060409250058	26.18816088553	18.8049505267375	18.3277912455895	CSTF2	X	100820359	100840932	+	2187	protein_coding	cleavage stimulation factor subunit 2 [Source:HGNC Symbol;Acc:HGNC:2484]	-
ENSG00000109180	26.563766832569	20.8579693931625	22.7737278223872	19.3908607932715	OCIAD1	4	48805212	48861817	+	4714	protein_coding	OCIA domain containing 1 [Source:HGNC Symbol;Acc:HGNC:16074]	-
ENSG00000046604	28.009498719938	26.9747241949749	17.8242219556412	16.7492390011733	DSG2	18	31498043	31549008	+	6190	protein_coding	desmoglein 2 [Source:HGNC Symbol;Acc:HGNC:3049]	-
ENSG00000166582	22.71228620364	22.7889155529708	20.7740545516611	23.269659439184	CENPV	17	16342534	16353656	-	2880	protein_coding	centromere protein V [Source:HGNC Symbol;Acc:HGNC:29920]	-
ENSG00000159176	16.0298040215436	20.0750378803502	24.0403578752808	29.3677837139917	CSRP1	1	201483530	201509456	-	10318	protein_coding	cysteine and glycine rich protein 1 [Source:HGNC Symbol;Acc:HGNC:2469]	-
ENSG00000086666	25.5750995126856	24.1008186166615	21.0549923641561	18.7254415004288	ZFAND6	15	80059568	80138393	+	5153	protein_coding	zinc finger AN1-type containing 6 [Source:HGNC Symbol;Acc:HGNC:30164]	-
[truncated: 56,786 more rows]
